# Supplementary material for: ﻿Two new species and two new records of Homidia (Collembola, Entomobryidae) from China
Source: Zookeys. 2022 Dec 15;1135:181–212. doi: 10.3897/zookeys.1135.89373 (PMC9836649; doi:10.3897/zookeys.1135.89373)
Supplement: XML Treatment for Homidia acutus [file zookeys.1135.89373-treatment1.xml]

<!DOCTYPE tp:taxon-treatment
  PUBLIC "-//TaxonX//DTD Taxonomic Treatment Publishing DTD v0 20100105//EN" "tax-treatment-NSO.dtd">
<tp:taxon-treatment xmlns:tp="http://www.plazi.org/taxpub"><tp:treatment-meta><kwd-group><label>Taxon classification</label><kwd>
              <named-content content-type="kingdom">Animalia</named-content>
            </kwd><kwd>
              <named-content content-type="order">Collembola</named-content>
            </kwd><kwd>
              <named-content content-type="family">Entomobryidae</named-content>
            </kwd></kwd-group><mixed-citation publication-type="journal"><person-group><name><surname>Jing</surname><given-names>Mei-dong</given-names></name><name><surname>Ma</surname><given-names>Yi-tong</given-names></name></person-group><article-title>﻿Two new species and two new records of <italic><tp:taxon-name><tp:taxon-name-part taxon-name-part-type="genus" reg="Homidia">Homidia</tp:taxon-name-part></tp:taxon-name></italic> (<tp:taxon-name><tp:taxon-name-part taxon-name-part-type="order">Collembola</tp:taxon-name-part></tp:taxon-name>, <tp:taxon-name><tp:taxon-name-part taxon-name-part-type="family">Entomobryidae</tp:taxon-name-part></tp:taxon-name>) from China</article-title><source>Zookeys</source><day>15</day><month>12</month><year>2022</year><volume>1135</volume><fpage>181</fpage><lpage>212</lpage><pub-id pub-id-type="doi">10.3897/zookeys.1135.89373</pub-id></mixed-citation></tp:treatment-meta><tp:nomenclature><label>﻿</label><tp:taxon-name>
            <object-id xmlns:xlink="http://www.w3.org/1999/xlink" content-type="arpha" xlink:type="simple">856FBA28-CBAA-598F-ACEE-7B3ED53B3296</object-id>
            <tp:taxon-name-part taxon-name-part-type="genus" reg="Homidia">Homidia</tp:taxon-name-part>
            <tp:taxon-name-part taxon-name-part-type="species" reg="acutus">acutus</tp:taxon-name-part>
            <object-id xmlns:xlink="http://www.w3.org/1999/xlink" content-type="zoobank" xlink:type="simple">https://zoobank.org/C2B263A9-3D3D-4BEE-A1AF-2B04559281E6</object-id>
          </tp:taxon-name><tp:taxon-status xmlns:xlink="http://www.w3.org/1999/xlink" xlink:type="simple">sp. nov.</tp:taxon-status><xref ref-type="fig" rid="F2">Figs 2–5</xref><xref ref-type="fig" rid="F3">, 6–13</xref><xref ref-type="fig" rid="F4">, 14–20</xref><xref ref-type="fig" rid="F5">, 21–29</xref><xref ref-type="fig" rid="F6">, 30, 31</xref><xref ref-type="fig" rid="F7">, 32</xref><xref ref-type="fig" rid="F8">, 33</xref><xref ref-type="fig" rid="F9">, 34–40</xref><xref ref-type="table" rid="T2">, Table 2</xref></tp:nomenclature><tp:treatment-sec sec-type="type material" id="SECID0E1VAE"><title>Type material.</title><p><bold><italic>Holotype</italic>.</bold> 1♀ on slide, <bold>China</bold>, Jiangxi Province, Pingxiang City, Luxi County, Gate of Wugong Mountain, <named-content xmlns:xlink="http://www.w3.org/1999/xlink" content-type="dwc:verbatimCoordinates" xlink:type="simple"><named-content content-type="geo-json" specific-use="{&#34;type&#34;:&#34;Point&#34;,&#34;coordinates&#34;:[114.125833,27.490833]}" id="NCID0EKWAE" xlink:type="simple">27°29'27"N, 114°07'33"E</named-content></named-content>, 393 m <abbrev xmlns:xlink="http://www.w3.org/1999/xlink" xlink:title="above sea level" id="ABBRID0EPWAE" xlink:type="simple">asl</abbrev>, sample number 1229, collected by Y-T Ma, 7-XI-2020, deposited in <abbrev xmlns:xlink="http://www.w3.org/1999/xlink" xlink:title="Nantong University" id="ABBRID0ETWAE" xlink:type="simple">NTU</abbrev>. <bold><italic>Paratypes</italic>.</bold> 3♀ on slides, same data as holotype.</p></tp:treatment-sec><tp:treatment-sec sec-type="description" id="SECID0E2WAE"><title>Descriptions.</title><p><bold><italic>Size</italic>.</bold> Body length up to 2.05 mm.</p><p><bold><italic>Colouration</italic>.</bold> Ground colour pale white to pale yellow. Eye patches dark blue. Brown to blue-violet pigment present on whole dorsal body, antennae, legs, ventral tube, and manubrium. Some unpigmented irregular stripes or spots present on dorsal side of body (Figs <xref ref-type="fig" rid="F2">2–5</xref>).</p><fig id="F2" position="float" orientation="portrait"><object-id xmlns:xlink="http://www.w3.org/1999/xlink" content-type="doi" xlink:type="simple">10.3897/zookeys.1135.89373.figures2-5</object-id><object-id xmlns:xlink="http://www.w3.org/1999/xlink" content-type="arpha" xlink:type="simple">F3A5AC44-E2CE-5B40-9256-33F1D3FAF2A6</object-id><label>Figures 2–5.</label><caption><p>Habitus of <italic><tp:taxon-name><tp:taxon-name-part taxon-name-part-type="genus" reg="Homidia">Homidia</tp:taxon-name-part><tp:taxon-name-part taxon-name-part-type="species" reg="acutus">acutus</tp:taxon-name-part></tp:taxon-name></italic> sp. nov. <bold>2</bold> lateral view <bold>3, 4</bold> dorsal view <bold>5</bold> ventral view. Scale bars: 500 μm.</p></caption><graphic xmlns:xlink="http://www.w3.org/1999/xlink" xlink:href="zookeys-1135-181_article-89373__-g002.jpg" position="float" orientation="portrait" xlink:type="simple" id="oo_782407.jpg"><uri content-type="original_file" xlink:type="simple">https://binary.pensoft.net/fig/782407</uri></graphic></fig><p><bold><italic>Head</italic>.</bold> Antenna 0.46–0.58× body length; antennal segment ratio I: II: III: IV = 1: 1.35–1.67: 1.20–1.33: 1.88–1.93. Apical bulb of <abbrev xmlns:xlink="http://www.w3.org/1999/xlink" xlink:title="antennal segment" id="ABBRID0EWYAE" xlink:type="simple">Ant</abbrev>. IV bilobed (Fig. <xref ref-type="fig" rid="F3">6</xref>). <abbrev xmlns:xlink="http://www.w3.org/1999/xlink" xlink:title="antennal segment" id="ABBRID0E5YAE" xlink:type="simple">Ant</abbrev>. III organ with two rod-like chaetae (Fig. <xref ref-type="fig" rid="F3">7</xref>). <abbrev xmlns:xlink="http://www.w3.org/1999/xlink" xlink:title="antennal segment" id="ABBRID0EGZAE" xlink:type="simple">Ant</abbrev>. II with three distal rod-like chaetae (Fig. <xref ref-type="fig" rid="F3">8</xref>). Eyes 8 + 8, G and H smaller than others; interocular chaetae with p, r, and t. Dorsal cephalic chaetotaxy with three antennal (A), three ocellar (O) and five sutural (S) <abbrev xmlns:xlink="http://www.w3.org/1999/xlink" xlink:title="macrochaeta(e)" id="ABBRID0EOZAE" xlink:type="simple">mac</abbrev> (Fig. <xref ref-type="fig" rid="F3">9</xref>). Labral chaetae as 4/5, 5, 4, all smooth; labral papillae absent (Fig. <xref ref-type="fig" rid="F3">10</xref>). Basal chaeta of maxillary outer lobe thin, subequal to apical one; sublobal plate with three smooth chaeta-like processes (Fig. <xref ref-type="fig" rid="F3">11</xref>). Lateral process (l.p.) of labial papilla E differentiated, as thick as normal chaeta, with tip almost reaching apex of papilla E (Fig. <xref ref-type="fig" rid="F3">12</xref>). Chaetal formula of labial base as MRel<sub>1</sub>L<sub>2</sub>, chaetae e and l<sub>1</sub> smooth, others ciliate, M of one side smooth in one individual, R/M as 0.45–0.60 (Fig. <xref ref-type="fig" rid="F3">13</xref>).</p><fig id="F3" position="float" orientation="portrait"><object-id xmlns:xlink="http://www.w3.org/1999/xlink" content-type="doi" xlink:type="simple">10.3897/zookeys.1135.89373.figures6-13</object-id><object-id xmlns:xlink="http://www.w3.org/1999/xlink" content-type="arpha" xlink:type="simple">AFE19A40-C233-5733-B49B-939C12CC1F2F</object-id><label>Figures 6–13.</label><caption><p><italic><tp:taxon-name><tp:taxon-name-part taxon-name-part-type="genus" reg="Homidia">Homidia</tp:taxon-name-part><tp:taxon-name-part taxon-name-part-type="species" reg="acutus">acutus</tp:taxon-name-part></tp:taxon-name></italic> sp. nov. <bold>6</bold> apex of <abbrev xmlns:xlink="http://www.w3.org/1999/xlink" xlink:title="antennal segment" id="ABBRID0EB2AE" xlink:type="simple">Ant</abbrev>. IV <bold>7</bold><abbrev xmlns:xlink="http://www.w3.org/1999/xlink" xlink:title="antennal segment" id="ABBRID0EH2AE" xlink:type="simple">Ant</abbrev>. III organ <bold>8</bold> distal <abbrev xmlns:xlink="http://www.w3.org/1999/xlink" xlink:title="antennal segment" id="ABBRID0EN2AE" xlink:type="simple">Ant</abbrev>. II <bold>9</bold> dorsal chaetotaxy of head <bold>10</bold> labrum <bold>11</bold> maxillary palp and outer lobe <bold>12</bold> labial palp E <bold>13</bold> labial base. Scale bars: 20 μm.</p></caption><graphic xmlns:xlink="http://www.w3.org/1999/xlink" xlink:href="zookeys-1135-181_article-89373__-g003.jpg" position="float" orientation="portrait" xlink:type="simple" id="oo_782408.jpg"><uri content-type="original_file" xlink:type="simple">https://binary.pensoft.net/fig/782408</uri></graphic></fig><p><bold><italic>Thorax</italic>.</bold><abbrev xmlns:xlink="http://www.w3.org/1999/xlink" xlink:title="thoracic segment" id="ABBRID0EH3AE" xlink:type="simple">Th</abbrev>. II with four medio-medial (m1, m2, m2i, m2i2), three medio-sublateral (m4, m4i, m4p), 35–38 posterior <abbrev xmlns:xlink="http://www.w3.org/1999/xlink" xlink:title="macrochaeta(e)" id="ABBRID0EL3AE" xlink:type="simple">mac</abbrev>, one <abbrev xmlns:xlink="http://www.w3.org/1999/xlink" xlink:title="specialised microchaeta(e)" id="ABBRID0EP3AE" xlink:type="simple">ms</abbrev> and two <abbrev xmlns:xlink="http://www.w3.org/1999/xlink" xlink:title="specialised ordinary chaeta(e)" id="ABBRID0ET3AE" xlink:type="simple">sens</abbrev> (<abbrev xmlns:xlink="http://www.w3.org/1999/xlink" xlink:title="specialised microchaeta(e)" id="ABBRID0EX3AE" xlink:type="simple">ms</abbrev> antero-internal to <abbrev xmlns:xlink="http://www.w3.org/1999/xlink" xlink:title="specialised ordinary chaeta(e)" id="ABBRID0E23AE" xlink:type="simple">sens</abbrev>). <abbrev xmlns:xlink="http://www.w3.org/1999/xlink" xlink:title="thoracic segment" id="ABBRID0E63AE" xlink:type="simple">Th</abbrev>. III with 40–49 <abbrev xmlns:xlink="http://www.w3.org/1999/xlink" xlink:title="macrochaeta(e)" id="ABBRID0ED4AE" xlink:type="simple">mac</abbrev> and two <abbrev xmlns:xlink="http://www.w3.org/1999/xlink" xlink:title="specialised ordinary chaeta(e)" id="ABBRID0EH4AE" xlink:type="simple">sens</abbrev> (Fig. <xref ref-type="fig" rid="F4">14</xref>). Pseudopores on coxae not clearly seen; coxal macrochaetal formula as 4/4+1, 3/4+2 (Figs <xref ref-type="fig" rid="F4">15–17</xref>). Trochanteral organ with 40 smooth chaetae (Fig. <xref ref-type="fig" rid="F4">18</xref>). All tenent hairs pointed and shorter than inner edge of unguis. Unguis with three inner teeth, basal pair located at 0.39–0.42 distance from base of inner edge of unguis, distal unpaired tooth at 0.64–0.70 distance from base; unguiculus lanceolate, outer edge slightly serrate (Figs <xref ref-type="fig" rid="F4">19</xref>–<xref ref-type="fig" rid="F6">31</xref>).</p><fig id="F4" position="float" orientation="portrait"><object-id xmlns:xlink="http://www.w3.org/1999/xlink" content-type="doi" xlink:type="simple">10.3897/zookeys.1135.89373.figures14-20</object-id><object-id xmlns:xlink="http://www.w3.org/1999/xlink" content-type="arpha" xlink:type="simple">F9029EC0-60D7-5445-8F94-5543B1F9EBE4</object-id><label>Figures 14–20.</label><caption><p><italic><tp:taxon-name><tp:taxon-name-part taxon-name-part-type="genus" reg="Homidia">Homidia</tp:taxon-name-part><tp:taxon-name-part taxon-name-part-type="species" reg="acutus">acutus</tp:taxon-name-part></tp:taxon-name></italic> sp. nov. <bold>14</bold> cchaetotaxy of <abbrev xmlns:xlink="http://www.w3.org/1999/xlink" xlink:title="thoracic segment" id="ABBRID0EU5AE" xlink:type="simple">Th</abbrev>. II–III <bold>15–17</bold> coxal chaetotaxy of fore, middle and hind leg <bold>18</bold> trochanteral organ <bold>19, 20</bold> fore and hind foot complex. Scale bar: 50 μm (<bold>14</bold>); 20 μm (<bold>15–20</bold>).</p></caption><graphic xmlns:xlink="http://www.w3.org/1999/xlink" xlink:href="zookeys-1135-181_article-89373__-g004.jpg" position="float" orientation="portrait" xlink:type="simple" id="oo_782409.jpg"><uri content-type="original_file" xlink:type="simple">https://binary.pensoft.net/fig/782409</uri></graphic></fig><fig id="F5" position="float" orientation="portrait"><object-id xmlns:xlink="http://www.w3.org/1999/xlink" content-type="doi" xlink:type="simple">10.3897/zookeys.1135.89373.figures21-29</object-id><object-id xmlns:xlink="http://www.w3.org/1999/xlink" content-type="arpha" xlink:type="simple">C210374B-09C1-58E1-B8C1-D85B09ABB4F7</object-id><label>Figures 21–29.</label><caption><p>SEM photomicrographs of <italic><tp:taxon-name><tp:taxon-name-part taxon-name-part-type="genus" reg="Homidia">Homidia</tp:taxon-name-part><tp:taxon-name-part taxon-name-part-type="species" reg="acutus">acutus</tp:taxon-name-part></tp:taxon-name></italic> sp. nov. <bold>21, 23, 25</bold> fore foot complex of three individuals <bold>22, 24, 26</bold> magnifications of white rectangles of <bold>21, 23, 25</bold> respectively <bold>27, 29</bold> middle foot complex of two individuals <bold>28</bold> magnification of white rectangle of <bold>27</bold>. Scale bars: 20 μm.</p></caption><graphic xmlns:xlink="http://www.w3.org/1999/xlink" xlink:href="zookeys-1135-181_article-89373__-g005.jpg" position="float" orientation="portrait" xlink:type="simple" id="oo_782410.jpg"><uri content-type="original_file" xlink:type="simple">https://binary.pensoft.net/fig/782410</uri></graphic></fig><fig id="F6" position="float" orientation="portrait"><object-id xmlns:xlink="http://www.w3.org/1999/xlink" content-type="doi" xlink:type="simple">10.3897/zookeys.1135.89373.figures30-31</object-id><object-id xmlns:xlink="http://www.w3.org/1999/xlink" content-type="arpha" xlink:type="simple">06DCD71A-B079-507C-839B-8B1DEE5DA359</object-id><label>Figures 30, 31.</label><caption><p>SEM photomicrographs of <italic><tp:taxon-name><tp:taxon-name-part taxon-name-part-type="genus" reg="Homidia">Homidia</tp:taxon-name-part><tp:taxon-name-part taxon-name-part-type="species" reg="acutus">acutus</tp:taxon-name-part></tp:taxon-name></italic> sp. nov. <bold>30</bold> hind foot complex <bold>31</bold> magnification of white rectangle of <bold>30</bold>. Scale bars: 20 μm.</p></caption><graphic xmlns:xlink="http://www.w3.org/1999/xlink" xlink:href="zookeys-1135-181_article-89373__-g006.jpg" position="float" orientation="portrait" xlink:type="simple" id="oo_782411.jpg"><uri content-type="original_file" xlink:type="simple">https://binary.pensoft.net/fig/782411</uri></graphic></fig><p><bold><italic>Abdomen</italic>.</bold> Range of <abbrev xmlns:xlink="http://www.w3.org/1999/xlink" xlink:title="abdominal segment" id="ABBRID0ERBAG" xlink:type="simple">Abd</abbrev>. IV length as 5.00–7.50× as dorsal axial length of <abbrev xmlns:xlink="http://www.w3.org/1999/xlink" xlink:title="abdominal segment" id="ABBRID0EVBAG" xlink:type="simple">Abd</abbrev>. III. <abbrev xmlns:xlink="http://www.w3.org/1999/xlink" xlink:title="abdominal segment" id="ABBRID0EZBAG" xlink:type="simple">Abd</abbrev>. I with 11 or 12 (a1a, a1–3, a5, m2–4, m2i, m4i, m4p, a1i sometimes present) <abbrev xmlns:xlink="http://www.w3.org/1999/xlink" xlink:title="macrochaeta(e)" id="ABBRID0E4BAG" xlink:type="simple">mac</abbrev>, <abbrev xmlns:xlink="http://www.w3.org/1999/xlink" xlink:title="specialised microchaeta(e)" id="ABBRID0EBCAG" xlink:type="simple">ms</abbrev> antero-external to <abbrev xmlns:xlink="http://www.w3.org/1999/xlink" xlink:title="specialised ordinary chaeta(e)" id="ABBRID0EFCAG" xlink:type="simple">sens</abbrev>. <abbrev xmlns:xlink="http://www.w3.org/1999/xlink" xlink:title="abdominal segment" id="ABBRID0EJCAG" xlink:type="simple">Abd</abbrev>. II with six (a2, a3, m3, m3e, m3ea, m3ep) central, one (m5) lateral <abbrev xmlns:xlink="http://www.w3.org/1999/xlink" xlink:title="macrochaeta(e)" id="ABBRID0ENCAG" xlink:type="simple">mac</abbrev> and two <abbrev xmlns:xlink="http://www.w3.org/1999/xlink" xlink:title="specialised ordinary chaeta(e)" id="ABBRID0ERCAG" xlink:type="simple">sens</abbrev>. <abbrev xmlns:xlink="http://www.w3.org/1999/xlink" xlink:title="abdominal segment" id="ABBRID0EVCAG" xlink:type="simple">Abd</abbrev>. III with two (a2, m3) central and four (am6, pm6, m7a, p6) lateral <abbrev xmlns:xlink="http://www.w3.org/1999/xlink" xlink:title="macrochaeta(e)" id="ABBRID0EZCAG" xlink:type="simple">mac</abbrev>, one <abbrev xmlns:xlink="http://www.w3.org/1999/xlink" xlink:title="specialised microchaeta(e)" id="ABBRID0E4CAG" xlink:type="simple">ms</abbrev> and two <abbrev xmlns:xlink="http://www.w3.org/1999/xlink" xlink:title="specialised ordinary chaeta(e)" id="ABBRID0EBDAG" xlink:type="simple">sens</abbrev> (Fig. <xref ref-type="fig" rid="F7">32</xref>). <abbrev xmlns:xlink="http://www.w3.org/1999/xlink" xlink:title="abdominal segment" id="ABBRID0EJDAG" xlink:type="simple">Abd</abbrev>. IV with two normal <abbrev xmlns:xlink="http://www.w3.org/1999/xlink" xlink:title="specialised ordinary chaeta(e)" id="ABBRID0ENDAG" xlink:type="simple">sens</abbrev> and approximately half length of elongate <abbrev xmlns:xlink="http://www.w3.org/1999/xlink" xlink:title="specialised ordinary chaeta(e)" id="ABBRID0ERDAG" xlink:type="simple">sens</abbrev>; anteriorly with six <abbrev xmlns:xlink="http://www.w3.org/1999/xlink" xlink:title="macrochaeta(e)" id="ABBRID0EVDAG" xlink:type="simple">mac</abbrev> arranged in irregular transverse row, posteriorly with five central <abbrev xmlns:xlink="http://www.w3.org/1999/xlink" xlink:title="macrochaeta(e)" id="ABBRID0EZDAG" xlink:type="simple">mac</abbrev> (A5, A6, B5, B6, Ae7), laterally with 12 or 13 <abbrev xmlns:xlink="http://www.w3.org/1999/xlink" xlink:title="macrochaeta(e)" id="ABBRID0E4DAG" xlink:type="simple">mac</abbrev> (Fig. <xref ref-type="fig" rid="F8">33</xref>). <abbrev xmlns:xlink="http://www.w3.org/1999/xlink" xlink:title="abdominal segment" id="ABBRID0EFEAG" xlink:type="simple">Abd</abbrev>. V with three <abbrev xmlns:xlink="http://www.w3.org/1999/xlink" xlink:title="specialised ordinary chaeta(e)" id="ABBRID0EJEAG" xlink:type="simple">sens</abbrev>, middle one posterior to m3 (Fig. <xref ref-type="fig" rid="F9">34</xref>). Anterior face of ventral tube with 27–32 ciliate chaetae, 3+3 of them as <abbrev xmlns:xlink="http://www.w3.org/1999/xlink" xlink:title="macrochaeta(e)" id="ABBRID0EREAG" xlink:type="simple">mac</abbrev>, line connecting proximal (Pr) and external-distal (Ed) <abbrev xmlns:xlink="http://www.w3.org/1999/xlink" xlink:title="macrochaeta(e)" id="ABBRID0EVEAG" xlink:type="simple">mac</abbrev> oblique to median furrow (Fig. <xref ref-type="fig" rid="F9">35</xref>); posterior face with six distal smooth and numerous ciliate chaetae; lateral flap with seven smooth and 10–15 ciliate chaetae (Fig. <xref ref-type="fig" rid="F9">36</xref>). Manubrial plate dorsally with 13–15 ciliate chaetae and three pseudopores (Fig. <xref ref-type="fig" rid="F9">37</xref>); ventrally with 32–38 ciliate chaetae on each side (Fig. <xref ref-type="fig" rid="F9">38</xref>). Dens with 32–59 smooth inner spines (Fig. <xref ref-type="fig" rid="F9">39</xref>). Mucro bidentate with subapical tooth larger than apical one; tip of basal spine reaching apex of subapical tooth; distal smooth section of dens almost equal to mucro in length (Fig. <xref ref-type="fig" rid="F9">40</xref>).</p><fig id="F7" position="float" orientation="portrait"><object-id xmlns:xlink="http://www.w3.org/1999/xlink" content-type="doi" xlink:type="simple">10.3897/zookeys.1135.89373.figure32</object-id><object-id xmlns:xlink="http://www.w3.org/1999/xlink" content-type="arpha" xlink:type="simple">83C2F221-BB5E-5E27-9017-2BD3BDBFD108</object-id><label>Figure 32.</label><caption><p>Chaetotaxy of <abbrev xmlns:xlink="http://www.w3.org/1999/xlink" xlink:title="abdominal segment" id="ABBRID0EZFAG" xlink:type="simple">Abd</abbrev>. I–III of <italic><tp:taxon-name><tp:taxon-name-part taxon-name-part-type="genus" reg="Homidia">Homidia</tp:taxon-name-part><tp:taxon-name-part taxon-name-part-type="species" reg="acutus">acutus</tp:taxon-name-part></tp:taxon-name></italic> sp. nov. Scale bar: 50 μm.</p></caption><graphic xmlns:xlink="http://www.w3.org/1999/xlink" xlink:href="zookeys-1135-181_article-89373__-g007.jpg" position="float" orientation="portrait" xlink:type="simple" id="oo_782412.jpg"><uri content-type="original_file" xlink:type="simple">https://binary.pensoft.net/fig/782412</uri></graphic></fig><fig id="F8" position="float" orientation="portrait"><object-id xmlns:xlink="http://www.w3.org/1999/xlink" content-type="doi" xlink:type="simple">10.3897/zookeys.1135.89373.figure33</object-id><object-id xmlns:xlink="http://www.w3.org/1999/xlink" content-type="arpha" xlink:type="simple">3F70FCB3-ECF6-5ABB-ABBA-D74C60EC5FB6</object-id><label>Figure 33.</label><caption><p>Chaetotaxy of <abbrev xmlns:xlink="http://www.w3.org/1999/xlink" xlink:title="abdominal segment" id="ABBRID0EVGAG" xlink:type="simple">Abd</abbrev>. IV of <italic><tp:taxon-name><tp:taxon-name-part taxon-name-part-type="genus" reg="Homidia">Homidia</tp:taxon-name-part><tp:taxon-name-part taxon-name-part-type="species" reg="acutus">acutus</tp:taxon-name-part></tp:taxon-name></italic> sp. nov. Scale bar: 50 μm.</p></caption><graphic xmlns:xlink="http://www.w3.org/1999/xlink" xlink:href="zookeys-1135-181_article-89373__-g008.jpg" position="float" orientation="portrait" xlink:type="simple" id="oo_782413.jpg"><uri content-type="original_file" xlink:type="simple">https://binary.pensoft.net/fig/782413</uri></graphic></fig><fig id="F9" position="float" orientation="portrait"><object-id xmlns:xlink="http://www.w3.org/1999/xlink" content-type="doi" xlink:type="simple">10.3897/zookeys.1135.89373.figures34-40</object-id><object-id xmlns:xlink="http://www.w3.org/1999/xlink" content-type="arpha" xlink:type="simple">1182B5BB-6F2C-5CBE-90AC-BB80E36C8043</object-id><label>Figures 34–40.</label><caption><p><italic><tp:taxon-name><tp:taxon-name-part taxon-name-part-type="genus" reg="Homidia">Homidia</tp:taxon-name-part><tp:taxon-name-part taxon-name-part-type="species" reg="acutus">acutus</tp:taxon-name-part></tp:taxon-name></italic> sp. nov. <bold>34</bold> chaetotaxy of <abbrev xmlns:xlink="http://www.w3.org/1999/xlink" xlink:title="abdominal segment" id="ABBRID0E5HAG" xlink:type="simple">Abd</abbrev>. V <bold>35</bold> anterior face of ventral tube <bold>36</bold> posterior face and lateral flap of ventral tube <bold>37</bold> manubrial plaque <bold>38</bold> ventro-apical part of manubrium <bold>39</bold> proximal section of dens (circles also representing spines) <bold>40</bold> mucro. Scale bars: 20 μm.</p></caption><graphic xmlns:xlink="http://www.w3.org/1999/xlink" xlink:href="zookeys-1135-181_article-89373__-g009.jpg" position="float" orientation="portrait" xlink:type="simple" id="oo_782414.jpg"><uri content-type="original_file" xlink:type="simple">https://binary.pensoft.net/fig/782414</uri></graphic></fig></tp:treatment-sec><tp:treatment-sec sec-type="ecology" id="SECID0ETIAG"><title>Ecology.</title><p>In the leaves litter of <italic><tp:taxon-name><tp:taxon-name-part taxon-name-part-type="genus" reg="Phyllostachys">Phyllostachys</tp:taxon-name-part><tp:taxon-name-part taxon-name-part-type="species" reg="edulis">edulis</tp:taxon-name-part></tp:taxon-name></italic>.</p></tp:treatment-sec><tp:treatment-sec sec-type="etymology" id="SECID0EEJAG"><p>The name of the species is derived from the Latin <italic>acutus</italic> = pointed, which refers to the tip of tenent hairs.</p></tp:treatment-sec><tp:treatment-sec sec-type="remarks" id="SECID0ELJAG"><title>Remarks.</title><p>The new species is characterised by pointed tip of tenent hairs and this character can be used to distinguish it from all known species of <italic><tp:taxon-name><tp:taxon-name-part taxon-name-part-type="genus" reg="Homidia">Homidia</tp:taxon-name-part></tp:taxon-name></italic>. It is similar to <italic><tp:taxon-name><tp:taxon-name-part taxon-name-part-type="genus" reg="Homidia">H.</tp:taxon-name-part><tp:taxon-name-part taxon-name-part-type="species" reg="zhangi">zhangi</tp:taxon-name-part></tp:taxon-name></italic> Pan &amp; Shi, 2012 in colour pattern and labium, but there are some differences between them, such as tenent hairs, posterior chaetotaxy of <abbrev xmlns:xlink="http://www.w3.org/1999/xlink" xlink:title="abdominal segment" id="ABBRID0EDKAG" xlink:type="simple">Abd</abbrev>. IV, and other characters. The detailed character comparisons are listed in Table <xref ref-type="table" rid="T2">2</xref>.</p><table-wrap id="T2" position="float" orientation="portrait"><label>Table 2.</label><caption><p>Comparison between <italic><tp:taxon-name><tp:taxon-name-part taxon-name-part-type="genus" reg="Homidia">H.</tp:taxon-name-part><tp:taxon-name-part taxon-name-part-type="species" reg="acutus">acutus</tp:taxon-name-part></tp:taxon-name></italic> sp. nov. and <italic><tp:taxon-name><tp:taxon-name-part taxon-name-part-type="genus" reg="Homidia">H.</tp:taxon-name-part><tp:taxon-name-part taxon-name-part-type="species" reg="zhangi">zhangi</tp:taxon-name-part></tp:taxon-name></italic>.</p></caption><table id="TID0E2SAI" rules="all"><tbody><tr><th rowspan="1" colspan="1">Characters</th><th rowspan="1" colspan="1"><italic><tp:taxon-name><tp:taxon-name-part taxon-name-part-type="genus" reg="Homidia">H.</tp:taxon-name-part><tp:taxon-name-part taxon-name-part-type="species" reg="acutus">acutus</tp:taxon-name-part></tp:taxon-name></italic> sp. nov.</th><th rowspan="1" colspan="1">
                    <italic>
                      <tp:taxon-name><tp:taxon-name-part taxon-name-part-type="genus" reg="Homidia">H.</tp:taxon-name-part><tp:taxon-name-part taxon-name-part-type="species" reg="zhangi">zhangi</tp:taxon-name-part></tp:taxon-name>
                    </italic>
                  </th></tr><tr><td rowspan="1" colspan="1">Tip of tenent hairs</td><td rowspan="1" colspan="1">pointed</td><td rowspan="1" colspan="1">clavate</td></tr><tr><td rowspan="1" colspan="1">Mac m5 on <abbrev xmlns:xlink="http://www.w3.org/1999/xlink" xlink:title="thoracic segment" id="ABBRID0E6MAG" xlink:type="simple">Th</abbrev>. II</td><td rowspan="1" colspan="1">present</td><td rowspan="1" colspan="1">absent</td></tr><tr><td rowspan="1" colspan="1">Centro-posterior <abbrev xmlns:xlink="http://www.w3.org/1999/xlink" xlink:title="macrochaeta(e)" id="ABBRID0EONAG" xlink:type="simple">mac</abbrev> on <abbrev xmlns:xlink="http://www.w3.org/1999/xlink" xlink:title="abdominal segment" id="ABBRID0ESNAG" xlink:type="simple">Abd</abbrev>. IV</td><td rowspan="1" colspan="1">5 (A5, A6, B5, B6, Ae7)</td><td rowspan="1" colspan="1">3(4) (A6, B6, Ae7. B5 sometimes absent)</td></tr><tr><td rowspan="1" colspan="1">Inner teeth on unguis</td><td rowspan="1" colspan="1">3</td><td rowspan="1" colspan="1">4</td></tr><tr><td rowspan="1" colspan="1">Relative position of <abbrev xmlns:xlink="http://www.w3.org/1999/xlink" xlink:title="specialised microchaeta(e)" id="ABBRID0ELOAG" xlink:type="simple">ms</abbrev> to <abbrev xmlns:xlink="http://www.w3.org/1999/xlink" xlink:title="specialised ordinary chaeta(e)" id="ABBRID0EPOAG" xlink:type="simple">sens</abbrev> on <abbrev xmlns:xlink="http://www.w3.org/1999/xlink" xlink:title="abdominal segment" id="ABBRID0ETOAG" xlink:type="simple">Abd</abbrev>. I</td><td rowspan="1" colspan="1">antero-external</td><td rowspan="1" colspan="1">antero-internal</td></tr><tr><td rowspan="1" colspan="1">Relative position of middle <abbrev xmlns:xlink="http://www.w3.org/1999/xlink" xlink:title="specialised ordinary chaeta(e)" id="ABBRID0ECPAG" xlink:type="simple">sens</abbrev> to m3 on <abbrev xmlns:xlink="http://www.w3.org/1999/xlink" xlink:title="abdominal segment" id="ABBRID0EGPAG" xlink:type="simple">Abd</abbrev>. V</td><td rowspan="1" colspan="1">postero-external</td><td rowspan="1" colspan="1">antero-external</td></tr></tbody></table></table-wrap></tp:treatment-sec></tp:taxon-treatment>
