# Supplementary material for: ﻿Two new species and two new records of Homidia (Collembola, Entomobryidae) from China
Source: Zookeys. 2022 Dec 15;1135:181–212. doi: 10.3897/zookeys.1135.89373 (PMC9836649; doi:10.3897/zookeys.1135.89373)
Supplement: XML Treatment for Homidia changensis [file zookeys.1135.89373-treatment2.xml]

<!DOCTYPE tp:taxon-treatment
  PUBLIC "-//TaxonX//DTD Taxonomic Treatment Publishing DTD v0 20100105//EN" "tax-treatment-NSO.dtd">
<tp:taxon-treatment xmlns:tp="http://www.plazi.org/taxpub"><tp:treatment-meta><kwd-group><label>Taxon classification</label><kwd>
              <named-content content-type="kingdom">Animalia</named-content>
            </kwd><kwd>
              <named-content content-type="order">Collembola</named-content>
            </kwd><kwd>
              <named-content content-type="family">Entomobryidae</named-content>
            </kwd></kwd-group><mixed-citation publication-type="journal"><person-group><name><surname>Jing</surname><given-names>Mei-dong</given-names></name><name><surname>Ma</surname><given-names>Yi-tong</given-names></name></person-group><article-title>﻿Two new species and two new records of <italic><tp:taxon-name><tp:taxon-name-part taxon-name-part-type="genus" reg="Homidia">Homidia</tp:taxon-name-part></tp:taxon-name></italic> (<tp:taxon-name><tp:taxon-name-part taxon-name-part-type="order">Collembola</tp:taxon-name-part></tp:taxon-name>, <tp:taxon-name><tp:taxon-name-part taxon-name-part-type="family">Entomobryidae</tp:taxon-name-part></tp:taxon-name>) from China</article-title><source>Zookeys</source><day>15</day><month>12</month><year>2022</year><volume>1135</volume><fpage>181</fpage><lpage>212</lpage><pub-id pub-id-type="doi">10.3897/zookeys.1135.89373</pub-id></mixed-citation></tp:treatment-meta><tp:nomenclature><label>﻿</label><tp:taxon-name>
            <object-id xmlns:xlink="http://www.w3.org/1999/xlink" content-type="arpha" xlink:type="simple">D5E5314F-82F7-5C92-9CD5-1BF0F0FA7359</object-id>
            <tp:taxon-name-part taxon-name-part-type="genus" reg="Homidia">Homidia</tp:taxon-name-part>
            <tp:taxon-name-part taxon-name-part-type="species" reg="changensis">changensis</tp:taxon-name-part>
            <object-id xmlns:xlink="http://www.w3.org/1999/xlink" content-type="zoobank" xlink:type="simple">https://zoobank.org/7A88BCD3-07D5-40B4-8E44-BE1F21AD6FC8</object-id>
          </tp:taxon-name><tp:taxon-status xmlns:xlink="http://www.w3.org/1999/xlink" xlink:type="simple">sp. nov.</tp:taxon-status><xref ref-type="fig" rid="F10">Figs 41–42</xref><xref ref-type="fig" rid="F11">, 43–49</xref><xref ref-type="fig" rid="F12">, 50–55</xref><xref ref-type="fig" rid="F13">, 56</xref><xref ref-type="fig" rid="F14">, 57</xref><xref ref-type="fig" rid="F15">, 58–64</xref><xref ref-type="table" rid="T3">, Table 3</xref></tp:nomenclature><tp:treatment-sec sec-type="type material" id="SECID0EVRAG"><title>Type material.</title><p><bold><italic>Holotype</italic>.</bold> 1♀ on slide, <bold>China</bold>, Jiangxi Province, Nanchang City, Xinjian District, Jiuxi, <named-content xmlns:xlink="http://www.w3.org/1999/xlink" content-type="dwc:verbatimCoordinates" xlink:type="simple"><named-content content-type="geo-json" specific-use="{&#34;type&#34;:&#34;Point&#34;,&#34;coordinates&#34;:[115.753056,28.798889]}" id="NCID0EFSAG" xlink:type="simple">28°47'56"N, 115°45'11"E</named-content></named-content>, 168 m <abbrev xmlns:xlink="http://www.w3.org/1999/xlink" xlink:title="above sea level" id="ABBRID0EKSAG" xlink:type="simple">asl</abbrev>, sample number 1243, collected by Y-T Ma, 12-XI-2020, deposited in <abbrev xmlns:xlink="http://www.w3.org/1999/xlink" xlink:title="Nantong University" id="ABBRID0EOSAG" xlink:type="simple">NTU</abbrev>. <bold><italic>Paratypes</italic>.</bold> 2♀ on slides, same data as holotype.</p></tp:treatment-sec><tp:treatment-sec sec-type="description" id="SECID0EWSAG"><title>Description.</title><p><bold><italic>Size</italic>.</bold> Body length up to 2.33 mm.</p><p><bold><italic>Colouration</italic>.</bold> Ground colour yellow. <abbrev xmlns:xlink="http://www.w3.org/1999/xlink" xlink:title="antennal segment" id="ABBRID0EITAG" xlink:type="simple">Ant</abbrev>. II–IV and distal part of <abbrev xmlns:xlink="http://www.w3.org/1999/xlink" xlink:title="antennal segment" id="ABBRID0EMTAG" xlink:type="simple">Ant</abbrev>. I brown. Eye patches dark blue. Coxae, tibiotarsi, posterior part of <abbrev xmlns:xlink="http://www.w3.org/1999/xlink" xlink:title="abdominal segment" id="ABBRID0EQTAG" xlink:type="simple">Abd</abbrev>. IV and <abbrev xmlns:xlink="http://www.w3.org/1999/xlink" xlink:title="abdominal segment" id="ABBRID0EUTAG" xlink:type="simple">Abd</abbrev>. V with scattered brown pigment (Figs <xref ref-type="fig" rid="F10">41</xref>, <xref ref-type="fig" rid="F10">42</xref>).</p><fig id="F10" position="float" orientation="portrait"><object-id xmlns:xlink="http://www.w3.org/1999/xlink" content-type="doi" xlink:type="simple">10.3897/zookeys.1135.89373.figures41-42</object-id><object-id xmlns:xlink="http://www.w3.org/1999/xlink" content-type="arpha" xlink:type="simple">0359AE6E-AFC9-51CB-A350-8FAAEE862B7C</object-id><label>Figures 41, 42.</label><caption><p>Habitus of <italic><tp:taxon-name><tp:taxon-name-part taxon-name-part-type="genus" reg="Homidia">Homidia</tp:taxon-name-part><tp:taxon-name-part taxon-name-part-type="species" reg="changensis">changensis</tp:taxon-name-part></tp:taxon-name></italic> sp. nov. Scale bars: 500 μm.</p></caption><graphic xmlns:xlink="http://www.w3.org/1999/xlink" xlink:href="zookeys-1135-181_article-89373__-g010.jpg" position="float" orientation="portrait" xlink:type="simple" id="oo_782415.jpg"><uri content-type="original_file" xlink:type="simple">https://binary.pensoft.net/fig/782415</uri></graphic></fig><p><bold><italic>Head</italic>.</bold> Antenna 0.50–0.57× body length; antennal segment ratio I: II: III: IV = 1: 1.33–1.50: 1.17–1.30: 1.90–2.00. Apical bulb of <abbrev xmlns:xlink="http://www.w3.org/1999/xlink" xlink:title="antennal segment" id="ABBRID0E6UAG" xlink:type="simple">Ant</abbrev>. IV bilobed (Fig. <xref ref-type="fig" rid="F11">43</xref>). <abbrev xmlns:xlink="http://www.w3.org/1999/xlink" xlink:title="antennal segment" id="ABBRID0EHVAG" xlink:type="simple">Ant</abbrev>. III organ with two rod-like chaetae (Fig. <xref ref-type="fig" rid="F11">44</xref>). <abbrev xmlns:xlink="http://www.w3.org/1999/xlink" xlink:title="antennal segment" id="ABBRID0EPVAG" xlink:type="simple">Ant</abbrev>. II with four distal rod-like chaetae (Fig. <xref ref-type="fig" rid="F11">45</xref>). Eyes 8 + 8, G and H smaller than others; interocular chaetae with p, r, and t. Dorsal cephalic chaetotaxy with three antennal (A), three ocellar (O) and five sutural (S) <abbrev xmlns:xlink="http://www.w3.org/1999/xlink" xlink:title="macrochaeta(e)" id="ABBRID0EXVAG" xlink:type="simple">mac</abbrev> (Fig. <xref ref-type="fig" rid="F11">46</xref>). Basal chaeta of maxillary outer lobe thin, subequal to apical one; sublobal plate with three smooth chaeta-like processes (Fig. <xref ref-type="fig" rid="F11">47</xref>). Lateral process (l.p.) of labial papilla E differentiated, as thick as normal chaeta, with tip almost reaching apex of papilla E (Fig. <xref ref-type="fig" rid="F11">48</xref>). Chaetal formula of labial base as M<sub>1</sub>M<sub>2</sub>ReL<sub>1</sub>L<sub>2</sub>, chaeta e smooth, others ciliate, R/M<sub>1</sub> as 0.63–0.70 (Fig. <xref ref-type="fig" rid="F11">49</xref>).</p><fig id="F11" position="float" orientation="portrait"><object-id xmlns:xlink="http://www.w3.org/1999/xlink" content-type="doi" xlink:type="simple">10.3897/zookeys.1135.89373.figures43-49</object-id><object-id xmlns:xlink="http://www.w3.org/1999/xlink" content-type="arpha" xlink:type="simple">895C1EEC-49F4-5871-9169-2C6A743179AB</object-id><label>Figures 43–49.</label><caption><p><italic><tp:taxon-name><tp:taxon-name-part taxon-name-part-type="genus" reg="Homidia">Homidia</tp:taxon-name-part><tp:taxon-name-part taxon-name-part-type="species" reg="changensis">changensis</tp:taxon-name-part></tp:taxon-name></italic> sp. nov. <bold>43</bold> apex of <abbrev xmlns:xlink="http://www.w3.org/1999/xlink" xlink:title="antennal segment" id="ABBRID0EKXAG" xlink:type="simple">Ant</abbrev>. IV <bold>44</bold><abbrev xmlns:xlink="http://www.w3.org/1999/xlink" xlink:title="antennal segment" id="ABBRID0EQXAG" xlink:type="simple">Ant</abbrev>. III organ <bold>45</bold> distal <abbrev xmlns:xlink="http://www.w3.org/1999/xlink" xlink:title="antennal segment" id="ABBRID0EWXAG" xlink:type="simple">Ant</abbrev>. II <bold>46</bold> dorsal chaetotaxy of head <bold>47</bold> maxillary palp and outer lobe <bold>48</bold> labial palp E <bold>49</bold> labial base. Scale bars: 20 μm.</p></caption><graphic xmlns:xlink="http://www.w3.org/1999/xlink" xlink:href="zookeys-1135-181_article-89373__-g011.jpg" position="float" orientation="portrait" xlink:type="simple" id="oo_782416.jpg"><uri content-type="original_file" xlink:type="simple">https://binary.pensoft.net/fig/782416</uri></graphic></fig><p><bold><italic>Thorax</italic></bold>. <abbrev xmlns:xlink="http://www.w3.org/1999/xlink" xlink:title="thoracic segment" id="ABBRID0EOYAG" xlink:type="simple">Th</abbrev>. II with four medio-medial (m1, m2, m2i, m2i2), three medio-sublateral (m4, m4i, m4p), 32–38 posterior <abbrev xmlns:xlink="http://www.w3.org/1999/xlink" xlink:title="macrochaeta(e)" id="ABBRID0ESYAG" xlink:type="simple">mac</abbrev>, one <abbrev xmlns:xlink="http://www.w3.org/1999/xlink" xlink:title="specialised microchaeta(e)" id="ABBRID0EWYAG" xlink:type="simple">ms</abbrev> and two <abbrev xmlns:xlink="http://www.w3.org/1999/xlink" xlink:title="specialised ordinary chaeta(e)" id="ABBRID0E1YAG" xlink:type="simple">sens</abbrev> (<abbrev xmlns:xlink="http://www.w3.org/1999/xlink" xlink:title="specialised microchaeta(e)" id="ABBRID0E5YAG" xlink:type="simple">ms</abbrev> antero-internal to <abbrev xmlns:xlink="http://www.w3.org/1999/xlink" xlink:title="specialised ordinary chaeta(e)" id="ABBRID0ECZAG" xlink:type="simple">sens</abbrev>). <abbrev xmlns:xlink="http://www.w3.org/1999/xlink" xlink:title="thoracic segment" id="ABBRID0EGZAG" xlink:type="simple">Th</abbrev>. III with 38–47 <abbrev xmlns:xlink="http://www.w3.org/1999/xlink" xlink:title="macrochaeta(e)" id="ABBRID0EKZAG" xlink:type="simple">mac</abbrev> and two <abbrev xmlns:xlink="http://www.w3.org/1999/xlink" xlink:title="specialised ordinary chaeta(e)" id="ABBRID0EOZAG" xlink:type="simple">sens</abbrev> (Fig. <xref ref-type="fig" rid="F12">50</xref>). Pseudopores on coxa I–III as 2, 3, 2, respectively; coxal macrochaetal formula as 3/4+3(4), 3/4+2 (Figs <xref ref-type="fig" rid="F12">51–53</xref>). Trochanteral organ with 45–48 smooth chaetae (Fig. <xref ref-type="fig" rid="F12">54</xref>). Tenent hairs clavate and almost equal to inner edge of unguis. Unguis with four inner teeth, basal pair located at 0.31–0.41 distance from base of inner edge of unguis, distal unpaired teeth at 0.63–0.71 and 0.83–0.84 distance from base; unguiculus lanceolate, outer edge slightly serrate (Fig. <xref ref-type="fig" rid="F12">55</xref>).</p><fig id="F12" position="float" orientation="portrait"><object-id xmlns:xlink="http://www.w3.org/1999/xlink" content-type="doi" xlink:type="simple">10.3897/zookeys.1135.89373.figures50-55</object-id><object-id xmlns:xlink="http://www.w3.org/1999/xlink" content-type="arpha" xlink:type="simple">F28E39F0-6259-5765-AE0B-FD8E9D8E25F5</object-id><label>Figures 50–55.</label><caption><p><italic><tp:taxon-name><tp:taxon-name-part taxon-name-part-type="genus" reg="Homidia">Homidia</tp:taxon-name-part><tp:taxon-name-part taxon-name-part-type="species" reg="changensis">changensis</tp:taxon-name-part></tp:taxon-name></italic> sp. nov. <bold>50</bold> chaetotaxy of <abbrev xmlns:xlink="http://www.w3.org/1999/xlink" xlink:title="thoracic segment" id="ABBRID0EX1AG" xlink:type="simple">Th</abbrev>. II–III <bold>51–53</bold> coxal chaetotaxy of fore, middle and hind leg <bold>54</bold> trochanteral organ <bold>55</bold> hind foot complex. Scale bar: 50 μm (<bold>50</bold>); 20 μm (<bold>51–55</bold>).</p></caption><graphic xmlns:xlink="http://www.w3.org/1999/xlink" xlink:href="zookeys-1135-181_article-89373__-g012.jpg" position="float" orientation="portrait" xlink:type="simple" id="oo_782417.jpg"><uri content-type="original_file" xlink:type="simple">https://binary.pensoft.net/fig/782417</uri></graphic></fig><p><bold><italic>Abdomen</italic></bold>. Range of <abbrev xmlns:xlink="http://www.w3.org/1999/xlink" xlink:title="abdominal segment" id="ABBRID0ER2AG" xlink:type="simple">Abd</abbrev>. IV length as 6.03–10.40× as dorsal axial length of <abbrev xmlns:xlink="http://www.w3.org/1999/xlink" xlink:title="abdominal segment" id="ABBRID0EV2AG" xlink:type="simple">Abd</abbrev>. III. <abbrev xmlns:xlink="http://www.w3.org/1999/xlink" xlink:title="abdominal segment" id="ABBRID0EZ2AG" xlink:type="simple">Abd</abbrev>. I with 11 (a1a, a1–3, a5, m2–4, m2i, m4i, m4p) <abbrev xmlns:xlink="http://www.w3.org/1999/xlink" xlink:title="macrochaeta(e)" id="ABBRID0E42AG" xlink:type="simple">mac</abbrev>, <abbrev xmlns:xlink="http://www.w3.org/1999/xlink" xlink:title="specialised microchaeta(e)" id="ABBRID0EB3AG" xlink:type="simple">ms</abbrev> antero-external to <abbrev xmlns:xlink="http://www.w3.org/1999/xlink" xlink:title="specialised ordinary chaeta(e)" id="ABBRID0EF3AG" xlink:type="simple">sens</abbrev>. <abbrev xmlns:xlink="http://www.w3.org/1999/xlink" xlink:title="abdominal segment" id="ABBRID0EJ3AG" xlink:type="simple">Abd</abbrev>. II with six (a2, a3, m3, m3e, m3ea, m3ep) central, one (m5) lateral <abbrev xmlns:xlink="http://www.w3.org/1999/xlink" xlink:title="macrochaeta(e)" id="ABBRID0EN3AG" xlink:type="simple">mac</abbrev> and two <abbrev xmlns:xlink="http://www.w3.org/1999/xlink" xlink:title="specialised ordinary chaeta(e)" id="ABBRID0ER3AG" xlink:type="simple">sens</abbrev>. <abbrev xmlns:xlink="http://www.w3.org/1999/xlink" xlink:title="abdominal segment" id="ABBRID0EV3AG" xlink:type="simple">Abd</abbrev>. III with two (a2, m3) central and four (am6, pm6, m7a, p6) lateral <abbrev xmlns:xlink="http://www.w3.org/1999/xlink" xlink:title="macrochaeta(e)" id="ABBRID0EZ3AG" xlink:type="simple">mac</abbrev>, one <abbrev xmlns:xlink="http://www.w3.org/1999/xlink" xlink:title="specialised microchaeta(e)" id="ABBRID0E43AG" xlink:type="simple">ms</abbrev> and two <abbrev xmlns:xlink="http://www.w3.org/1999/xlink" xlink:title="specialised ordinary chaeta(e)" id="ABBRID0EB4AG" xlink:type="simple">sens</abbrev> (Fig. <xref ref-type="fig" rid="F13">56</xref>). <abbrev xmlns:xlink="http://www.w3.org/1999/xlink" xlink:title="abdominal segment" id="ABBRID0EJ4AG" xlink:type="simple">Abd</abbrev>. IV with two normal <abbrev xmlns:xlink="http://www.w3.org/1999/xlink" xlink:title="specialised ordinary chaeta(e)" id="ABBRID0EN4AG" xlink:type="simple">sens</abbrev>; anteriorly with six or seven <abbrev xmlns:xlink="http://www.w3.org/1999/xlink" xlink:title="macrochaeta(e)" id="ABBRID0ER4AG" xlink:type="simple">mac</abbrev> arranged in irregular transverse row, posteriorly with 5–7 (A4, A6, B4–6, A5 and Ae7 sometimes present) central <abbrev xmlns:xlink="http://www.w3.org/1999/xlink" xlink:title="macrochaeta(e)" id="ABBRID0EV4AG" xlink:type="simple">mac</abbrev>, laterally with 20–22 <abbrev xmlns:xlink="http://www.w3.org/1999/xlink" xlink:title="macrochaeta(e)" id="ABBRID0EZ4AG" xlink:type="simple">mac</abbrev> (Fig. <xref ref-type="fig" rid="F14">57</xref>). <abbrev xmlns:xlink="http://www.w3.org/1999/xlink" xlink:title="abdominal segment" id="ABBRID0EB5AG" xlink:type="simple">Abd</abbrev>. V with three <abbrev xmlns:xlink="http://www.w3.org/1999/xlink" xlink:title="specialised ordinary chaeta(e)" id="ABBRID0EF5AG" xlink:type="simple">sens</abbrev>, middle one posterior to m3 (Fig. <xref ref-type="fig" rid="F15">58</xref>). Anterior face of ventral tube with 24–27 ciliate chaetae, 3+3 of them as <abbrev xmlns:xlink="http://www.w3.org/1999/xlink" xlink:title="macrochaeta(e)" id="ABBRID0EN5AG" xlink:type="simple">mac</abbrev>, line connecting proximal (Pr) and external-distal (Ed) <abbrev xmlns:xlink="http://www.w3.org/1999/xlink" xlink:title="macrochaeta(e)" id="ABBRID0ER5AG" xlink:type="simple">mac</abbrev> oblique to median furrow (Fig. <xref ref-type="fig" rid="F15">59</xref>); posterior face with two or four distal smooth and numerous ciliate chaetae; lateral flap with six smooth and 14–16 ciliate chaetae (Fig. <xref ref-type="fig" rid="F15">60</xref>). Manubrial plaque dorsally with 11 or 12 ciliate chaetae and 2–4 pseudopores (Fig. <xref ref-type="fig" rid="F15">61</xref>); ventrally with 25–28 ciliate chaetae on each side (Fig. <xref ref-type="fig" rid="F15">62</xref>). Dens with 16–28 smooth inner spines (Fig. <xref ref-type="fig" rid="F15">63</xref>). Mucro bidentate with subapical tooth larger than apical one; tip of basal spine reaching apex of subapical tooth; distal smooth section of dens shorter than mucro in length (Fig. <xref ref-type="fig" rid="F15">64</xref>).</p><fig id="F13" position="float" orientation="portrait"><object-id xmlns:xlink="http://www.w3.org/1999/xlink" content-type="doi" xlink:type="simple">10.3897/zookeys.1135.89373.figure56</object-id><object-id xmlns:xlink="http://www.w3.org/1999/xlink" content-type="arpha" xlink:type="simple">2EEC6A83-F2E3-5E1E-B22A-1FE38FEBF30A</object-id><label>Figure 56.</label><caption><p>Chaetotaxy of <abbrev xmlns:xlink="http://www.w3.org/1999/xlink" xlink:title="abdominal segment" id="ABBRID0EV6AG" xlink:type="simple">Abd</abbrev>. I–III of <italic><tp:taxon-name><tp:taxon-name-part taxon-name-part-type="genus" reg="Homidia">Homidia</tp:taxon-name-part><tp:taxon-name-part taxon-name-part-type="species" reg="changensis">changensis</tp:taxon-name-part></tp:taxon-name></italic> sp. nov. Scale bar: 50 μm.</p></caption><graphic xmlns:xlink="http://www.w3.org/1999/xlink" xlink:href="zookeys-1135-181_article-89373__-g013.jpg" position="float" orientation="portrait" xlink:type="simple" id="oo_782418.jpg"><uri content-type="original_file" xlink:type="simple">https://binary.pensoft.net/fig/782418</uri></graphic></fig><fig id="F14" position="float" orientation="portrait"><object-id xmlns:xlink="http://www.w3.org/1999/xlink" content-type="doi" xlink:type="simple">10.3897/zookeys.1135.89373.figure57</object-id><object-id xmlns:xlink="http://www.w3.org/1999/xlink" content-type="arpha" xlink:type="simple">5887723C-8B59-5669-9C7B-35FF8183CA59</object-id><label>Figure 57.</label><caption><p>Chaetotaxy of <abbrev xmlns:xlink="http://www.w3.org/1999/xlink" xlink:title="abdominal segment" id="ABBRID0ERABG" xlink:type="simple">Abd</abbrev>. IV of <italic><tp:taxon-name><tp:taxon-name-part taxon-name-part-type="genus" reg="Homidia">Homidia</tp:taxon-name-part><tp:taxon-name-part taxon-name-part-type="species" reg="changensis">changensis</tp:taxon-name-part></tp:taxon-name></italic> sp. nov. Scale bar: 50 μm.</p></caption><graphic xmlns:xlink="http://www.w3.org/1999/xlink" xlink:href="zookeys-1135-181_article-89373__-g014.jpg" position="float" orientation="portrait" xlink:type="simple" id="oo_782419.jpg"><uri content-type="original_file" xlink:type="simple">https://binary.pensoft.net/fig/782419</uri></graphic></fig><fig id="F15" position="float" orientation="portrait"><object-id xmlns:xlink="http://www.w3.org/1999/xlink" content-type="doi" xlink:type="simple">10.3897/zookeys.1135.89373.figures58-64</object-id><object-id xmlns:xlink="http://www.w3.org/1999/xlink" content-type="arpha" xlink:type="simple">42F61D0A-9BDD-55BC-9852-4683BFEE4EAC</object-id><label>Figures 58–64.</label><caption><p><italic><tp:taxon-name><tp:taxon-name-part taxon-name-part-type="genus" reg="Homidia">Homidia</tp:taxon-name-part><tp:taxon-name-part taxon-name-part-type="species" reg="changensis">changensis</tp:taxon-name-part></tp:taxon-name></italic> sp. nov. <bold>58</bold> chaetotaxy of <abbrev xmlns:xlink="http://www.w3.org/1999/xlink" xlink:title="abdominal segment" id="ABBRID0E1BBG" xlink:type="simple">Abd</abbrev>. V <bold>59</bold> anterior face of ventral tube <bold>60</bold> posterior face and lateral flap of ventral tube <bold>61</bold> manubrial plaque (a circle with a slash means a pseudopore) <bold>62</bold> ventro-apical part of manubrium <bold>63</bold> proximal section of dens (circles also representing spines) <bold>64</bold> mucro. Scale bars: 20 μm.</p></caption><graphic xmlns:xlink="http://www.w3.org/1999/xlink" xlink:href="zookeys-1135-181_article-89373__-g015.jpg" position="float" orientation="portrait" xlink:type="simple" id="oo_782420.jpg"><uri content-type="original_file" xlink:type="simple">https://binary.pensoft.net/fig/782420</uri></graphic></fig></tp:treatment-sec><tp:treatment-sec sec-type="ecology" id="SECID0EPCBG"><title>Ecology.</title><p>In the leaves litter of <italic><tp:taxon-name><tp:taxon-name-part taxon-name-part-type="genus" reg="Phyllostachys">Phyllostachys</tp:taxon-name-part><tp:taxon-name-part taxon-name-part-type="species" reg="edulis">edulis</tp:taxon-name-part></tp:taxon-name></italic>.</p></tp:treatment-sec><tp:treatment-sec sec-type="etymology" id="SECID0EADBG"><title>Etymology.</title><p>Named after its locality: Nanchang City, which is abbreviated as Chang.</p></tp:treatment-sec><tp:treatment-sec sec-type="remarks" id="SECID0EFDBG"><title>Remarks.</title><p>The new species is characterised by its colour pattern and coxal macrochaetotaxy, and can be easily distinguished from all known species of <italic><tp:taxon-name><tp:taxon-name-part taxon-name-part-type="genus" reg="Homidia">Homidia</tp:taxon-name-part></tp:taxon-name></italic>. It is similar to the Chinese species <italic><tp:taxon-name><tp:taxon-name-part taxon-name-part-type="genus" reg="Homidia">H.</tp:taxon-name-part><tp:taxon-name-part taxon-name-part-type="species" reg="huashanensis">huashanensis</tp:taxon-name-part></tp:taxon-name></italic> Jia, Chen &amp; Christiansen, 2005, <italic><tp:taxon-name><tp:taxon-name-part taxon-name-part-type="genus" reg="Homidia">H.</tp:taxon-name-part><tp:taxon-name-part taxon-name-part-type="species" reg="jordanai">jordanai</tp:taxon-name-part></tp:taxon-name></italic> Pan, Shi &amp; Zhang, 2011, and <italic><tp:taxon-name><tp:taxon-name-part taxon-name-part-type="genus" reg="Homidia">H.</tp:taxon-name-part><tp:taxon-name-part taxon-name-part-type="species" reg="unichaeta">unichaeta</tp:taxon-name-part></tp:taxon-name></italic> Pan, Shi &amp; Zhang, 2010 and the Korean species <italic><tp:taxon-name><tp:taxon-name-part taxon-name-part-type="genus" reg="Homidia">H.</tp:taxon-name-part><tp:taxon-name-part taxon-name-part-type="species" reg="koreana">koreana</tp:taxon-name-part></tp:taxon-name></italic> Lee &amp; Lee, 1981 in colour pattern, but significant differences exist between these species, such as chaetotaxy on <abbrev xmlns:xlink="http://www.w3.org/1999/xlink" xlink:title="abdominal segment" id="ABBRID0E5EBG" xlink:type="simple">Abd</abbrev>. I and IV and number of dental spines (Table <xref ref-type="table" rid="T3">3</xref>).</p><table-wrap id="T3" position="float" orientation="portrait"><label>Table 3.</label><caption><p>Comparison between <italic><tp:taxon-name><tp:taxon-name-part taxon-name-part-type="genus" reg="Homidia">H.</tp:taxon-name-part><tp:taxon-name-part taxon-name-part-type="species" reg="changensis">changensis</tp:taxon-name-part></tp:taxon-name></italic> sp. nov. and similar species.</p></caption><table id="TID0EN3AI" rules="all"><tbody><tr><th rowspan="1" colspan="1">Characters</th><th rowspan="1" colspan="1"><italic><tp:taxon-name><tp:taxon-name-part taxon-name-part-type="genus" reg="Homidia">H.</tp:taxon-name-part><tp:taxon-name-part taxon-name-part-type="species" reg="changensis">changensis</tp:taxon-name-part></tp:taxon-name></italic> sp. nov.</th><th rowspan="1" colspan="1">
                    <italic>
                      <tp:taxon-name><tp:taxon-name-part taxon-name-part-type="genus" reg="Homidia">H.</tp:taxon-name-part><tp:taxon-name-part taxon-name-part-type="species" reg="huashanensis">huashanensis</tp:taxon-name-part></tp:taxon-name>
                    </italic>
                  </th><th rowspan="1" colspan="1">
                    <italic>
                      <tp:taxon-name><tp:taxon-name-part taxon-name-part-type="genus" reg="Homidia">H.</tp:taxon-name-part><tp:taxon-name-part taxon-name-part-type="species" reg="jordanai">jordanai</tp:taxon-name-part></tp:taxon-name>
                    </italic>
                  </th><th rowspan="1" colspan="1">
                    <italic>
                      <tp:taxon-name><tp:taxon-name-part taxon-name-part-type="genus" reg="Homidia">H.</tp:taxon-name-part><tp:taxon-name-part taxon-name-part-type="species" reg="unichaeta">unichaeta</tp:taxon-name-part></tp:taxon-name>
                    </italic>
                  </th><th rowspan="1" colspan="1">
                    <italic>
                      <tp:taxon-name><tp:taxon-name-part taxon-name-part-type="genus" reg="Homidia">H.</tp:taxon-name-part><tp:taxon-name-part taxon-name-part-type="species" reg="koreana">koreana</tp:taxon-name-part></tp:taxon-name>
                    </italic>
                  </th></tr><tr><td rowspan="1" colspan="1">Ground colour</td><td rowspan="1" colspan="1">yellow</td><td rowspan="1" colspan="1">hazel</td><td rowspan="1" colspan="1">pale yellow</td><td rowspan="1" colspan="1">pale to yellowish</td><td rowspan="1" colspan="1">brown</td></tr><tr><td rowspan="1" colspan="1">Length ratio of antenna to body</td><td rowspan="1" colspan="1">0.50–0.57</td><td rowspan="1" colspan="1">0.67</td><td rowspan="1" colspan="1">1.00</td><td rowspan="1" colspan="1">0.80–1.00</td><td rowspan="1" colspan="1">unknown</td></tr><tr><td rowspan="1" colspan="1">Chaetal formula of labial base</td><td rowspan="1" colspan="1">M<sub>1</sub>M<sub>2</sub>ReL<sub>1</sub>L<sub>2</sub></td><td rowspan="1" colspan="1">MRE(e)L<sub>1</sub>L<sub>2</sub></td><td rowspan="1" colspan="1">MReL<sub>1</sub>L<sub>2</sub></td><td rowspan="1" colspan="1">MRel<sub>1</sub>L<sub>2</sub></td><td rowspan="1" colspan="1">MReL<sub>1</sub>L<sub>2</sub></td></tr><tr><td rowspan="1" colspan="1">Chaetae a1, a1a on <abbrev xmlns:xlink="http://www.w3.org/1999/xlink" xlink:title="abdominal segment" id="ABBRID0EDLBG" xlink:type="simple">Abd</abbrev>. I</td><td rowspan="1" colspan="1">present</td><td rowspan="1" colspan="1">present</td><td rowspan="1" colspan="1">absent</td><td rowspan="1" colspan="1">a1 rarely present, a1a absent</td><td rowspan="1" colspan="1">absent</td></tr><tr><td rowspan="1" colspan="1">Central <abbrev xmlns:xlink="http://www.w3.org/1999/xlink" xlink:title="macrochaeta(e)" id="ABBRID0E2LBG" xlink:type="simple">mac</abbrev> on <abbrev xmlns:xlink="http://www.w3.org/1999/xlink" xlink:title="abdominal segment" id="ABBRID0E6LBG" xlink:type="simple">Abd</abbrev>. III</td><td rowspan="1" colspan="1">2</td><td rowspan="1" colspan="1">2</td><td rowspan="1" colspan="1">1</td><td rowspan="1" colspan="1">2</td><td rowspan="1" colspan="1">2</td></tr><tr><td rowspan="1" colspan="1">Centro-posterior <abbrev xmlns:xlink="http://www.w3.org/1999/xlink" xlink:title="macrochaeta(e)" id="ABBRID0EXMBG" xlink:type="simple">mac</abbrev> on <abbrev xmlns:xlink="http://www.w3.org/1999/xlink" xlink:title="abdominal segment" id="ABBRID0E2MBG" xlink:type="simple">Abd</abbrev>. IV</td><td rowspan="1" colspan="1">5–7</td><td rowspan="1" colspan="1">7–9</td><td rowspan="1" colspan="1">2(3)</td><td rowspan="1" colspan="1">1</td><td rowspan="1" colspan="1">6</td></tr><tr><td rowspan="1" colspan="1">Dental spines</td><td rowspan="1" colspan="1">16–28</td><td rowspan="1" colspan="1">80–114</td><td rowspan="1" colspan="1">20–40</td><td rowspan="1" colspan="1">19–23</td><td rowspan="1" colspan="1">40–50</td></tr></tbody></table></table-wrap></tp:treatment-sec></tp:taxon-treatment>
