# Supplementary material for: ﻿Two new species and two new records of Homidia (Collembola, Entomobryidae) from China
Source: Zookeys. 2022 Dec 15;1135:181–212. doi: 10.3897/zookeys.1135.89373 (PMC9836649; doi:10.3897/zookeys.1135.89373)
Supplement: XML Treatment for Homidia linhaiensis [file zookeys.1135.89373-treatment3.xml]

<!DOCTYPE tp:taxon-treatment
  PUBLIC "-//TaxonX//DTD Taxonomic Treatment Publishing DTD v0 20100105//EN" "tax-treatment-NSO.dtd">
<tp:taxon-treatment xmlns:tp="http://www.plazi.org/taxpub"><tp:treatment-meta><kwd-group><label>Taxon classification</label><kwd>
              <named-content content-type="kingdom">Animalia</named-content>
            </kwd><kwd>
              <named-content content-type="order">Collembola</named-content>
            </kwd><kwd>
              <named-content content-type="family">Entomobryidae</named-content>
            </kwd></kwd-group><mixed-citation publication-type="journal"><person-group><name><surname>Jing</surname><given-names>Mei-dong</given-names></name><name><surname>Ma</surname><given-names>Yi-tong</given-names></name></person-group><article-title>﻿Two new species and two new records of <italic><tp:taxon-name><tp:taxon-name-part taxon-name-part-type="genus" reg="Homidia">Homidia</tp:taxon-name-part></tp:taxon-name></italic> (<tp:taxon-name><tp:taxon-name-part taxon-name-part-type="order">Collembola</tp:taxon-name-part></tp:taxon-name>, <tp:taxon-name><tp:taxon-name-part taxon-name-part-type="family">Entomobryidae</tp:taxon-name-part></tp:taxon-name>) from China</article-title><source>Zookeys</source><day>15</day><month>12</month><year>2022</year><volume>1135</volume><fpage>181</fpage><lpage>212</lpage><pub-id pub-id-type="doi">10.3897/zookeys.1135.89373</pub-id></mixed-citation></tp:treatment-meta><tp:nomenclature><label>﻿</label><tp:taxon-name>
            <object-id xmlns:xlink="http://www.w3.org/1999/xlink" content-type="arpha" xlink:type="simple">EAAE3670-74D0-5B57-9646-2C861250BBD9</object-id>
            <tp:taxon-name-part taxon-name-part-type="genus" reg="Homidia">Homidia</tp:taxon-name-part>
            <tp:taxon-name-part taxon-name-part-type="species" reg="linhaiensis">linhaiensis</tp:taxon-name-part>
          </tp:taxon-name><tp:taxon-authority>Shi, Pan &amp; Qi, 2009</tp:taxon-authority><xref ref-type="fig" rid="F16">Figs 65–66</xref><xref ref-type="fig" rid="F17">, 67, 68</xref><xref ref-type="fig" rid="F18">, 69</xref><xref ref-type="fig" rid="F19">, 70–75</xref><tp:nomenclature-citation-list><tp:nomenclature-citation><tp:taxon-name>
                <tp:taxon-name-part taxon-name-part-type="genus" reg="Homidia">Homidia</tp:taxon-name-part>
                <tp:taxon-name-part taxon-name-part-type="species" reg="linhaiensis">linhaiensis</tp:taxon-name-part>
              </tp:taxon-name><comment>Shi, Pan &amp; Qi, 2009: 63.</comment></tp:nomenclature-citation></tp:nomenclature-citation-list></tp:nomenclature><tp:treatment-sec sec-type="Examined specimens" id="SECID0EDQBG"><title>Examined specimens.</title><p>2♀ on slides, <bold>China</bold>, Jiangxi Province, Pingxiang City, Luxi Town, Shankouyan Park, <named-content xmlns:xlink="http://www.w3.org/1999/xlink" content-type="dwc:verbatimCoordinates" xlink:type="simple"><named-content content-type="geo-json" specific-use="{&#34;type&#34;:&#34;Point&#34;,&#34;coordinates&#34;:[114.027500,27.615278]}" id="NCID0EOQBG" xlink:type="simple">27°36'55"N, 114°01'39"E</named-content></named-content>, 144 m <abbrev xmlns:xlink="http://www.w3.org/1999/xlink" xlink:title="above sea level" id="ABBRID0ETQBG" xlink:type="simple">asl</abbrev>, sample number 1231, collected by Y-T Ma, 7-XI-2020, in the rotten leaves of <italic><tp:taxon-name><tp:taxon-name-part taxon-name-part-type="genus" reg="Salix">Salix</tp:taxon-name-part><tp:taxon-name-part taxon-name-part-type="species" reg="babylonica">babylonica</tp:taxon-name-part></tp:taxon-name></italic>; 5♀ on slides, <bold>China</bold>, Jiangxi Province, Nanchang City, Xinjian District, Shizifeng Park, <named-content xmlns:xlink="http://www.w3.org/1999/xlink" content-type="dwc:verbatimCoordinates" xlink:type="simple"><named-content content-type="geo-json" specific-use="{&#34;type&#34;:&#34;Point&#34;,&#34;coordinates&#34;:[115.720833,28.813333]}" id="NCID0EHRBG" xlink:type="simple">28°48'48"N, 115°43'15"E</named-content></named-content>, 193 m <abbrev xmlns:xlink="http://www.w3.org/1999/xlink" xlink:title="above sea level" id="ABBRID0EMRBG" xlink:type="simple">asl</abbrev>, sample number 1241, collected by Y-T Ma, 12-XI-2020, in the leaves litter of <italic><tp:taxon-name><tp:taxon-name-part taxon-name-part-type="genus" reg="Phyllostachys">Phyllostachys</tp:taxon-name-part><tp:taxon-name-part taxon-name-part-type="species" reg="edulis">edulis</tp:taxon-name-part></tp:taxon-name></italic>; 2♀ on slides, <bold>China</bold>, Jiangxi Province, Shangrao City, Yunbifeng Park, <named-content xmlns:xlink="http://www.w3.org/1999/xlink" content-type="dwc:verbatimCoordinates" xlink:type="simple"><named-content content-type="geo-json" specific-use="{&#34;type&#34;:&#34;Point&#34;,&#34;coordinates&#34;:[117.981944,28.463056]}" id="NCID0EASBG" xlink:type="simple">28°27'47"N, 117°58'55"E</named-content></named-content>, 101 m <abbrev xmlns:xlink="http://www.w3.org/1999/xlink" xlink:title="above sea level" id="ABBRID0EFSBG" xlink:type="simple">asl</abbrev>, sample number 1246, collected by Y-T Ma, 14-XI-2020, in the leaves litter of <italic><tp:taxon-name><tp:taxon-name-part taxon-name-part-type="genus" reg="Phyllostachys">Phyllostachys</tp:taxon-name-part><tp:taxon-name-part taxon-name-part-type="species" reg="edulis">edulis</tp:taxon-name-part></tp:taxon-name></italic>.</p></tp:treatment-sec><tp:treatment-sec sec-type="description" id="SECID0EUSBG"><title>Description.</title><p><bold><italic>Size</italic>.</bold> Body length up to 2.00 mm.</p><p><bold><italic>Colouration</italic>.</bold> Ground colour yellow. <abbrev xmlns:xlink="http://www.w3.org/1999/xlink" xlink:title="antennal segment" id="ABBRID0EGTBG" xlink:type="simple">Ant</abbrev>. III &amp; IV with scattered blue pigment. Eye patches dark blue. <abbrev xmlns:xlink="http://www.w3.org/1999/xlink" xlink:title="thoracic segment" id="ABBRID0EKTBG" xlink:type="simple">Th</abbrev>. III with a pair of dark blue spots and coxae and lateral of <abbrev xmlns:xlink="http://www.w3.org/1999/xlink" xlink:title="thoracic segment" id="ABBRID0EOTBG" xlink:type="simple">Th</abbrev>. II also with blue pigment (Figs <xref ref-type="fig" rid="F16">65</xref>, <xref ref-type="fig" rid="F16">66</xref>).</p><fig id="F16" position="float" orientation="portrait"><object-id xmlns:xlink="http://www.w3.org/1999/xlink" content-type="doi" xlink:type="simple">10.3897/zookeys.1135.89373.figures65-66</object-id><object-id xmlns:xlink="http://www.w3.org/1999/xlink" content-type="arpha" xlink:type="simple">5DC5DF18-F872-59C7-9553-6C55CED970DE</object-id><label>Figures 65, 66.</label><caption><p>Habitus of <italic><tp:taxon-name><tp:taxon-name-part taxon-name-part-type="genus" reg="Homidia">Homidia</tp:taxon-name-part><tp:taxon-name-part taxon-name-part-type="species" reg="linhaiensis">linhaiensis</tp:taxon-name-part></tp:taxon-name></italic>. Scale bars: 500 μm.</p></caption><graphic xmlns:xlink="http://www.w3.org/1999/xlink" xlink:href="zookeys-1135-181_article-89373__-g016.jpg" position="float" orientation="portrait" xlink:type="simple" id="oo_782421.jpg"><uri content-type="original_file" xlink:type="simple">https://binary.pensoft.net/fig/782421</uri></graphic></fig><p><bold><italic>Head</italic>.</bold> Antenna 0.44–0.59× body length; antennal segment ratio I: II: III: IV = 1: 1.30–1.47: 1.21–1.33: 2.13–2.51. Eyes 8 + 8, interocular chaetae with p, r, and t. Dorsal cephalic chaetotaxy with three antennal (A), three ocellar (O) and six sutural (S) <abbrev xmlns:xlink="http://www.w3.org/1999/xlink" xlink:title="macrochaeta(e)" id="ABBRID0EZUBG" xlink:type="simple">mac</abbrev> (Fig. <xref ref-type="fig" rid="F17">67</xref>). Chaetal formula of labial base as MRel<sub>1</sub>L<sub>2</sub>, chaetae e and l<sub>1</sub> smooth, others ciliate, R/M as 0.56.</p><fig id="F17" position="float" orientation="portrait"><object-id xmlns:xlink="http://www.w3.org/1999/xlink" content-type="doi" xlink:type="simple">10.3897/zookeys.1135.89373.figures67-68</object-id><object-id xmlns:xlink="http://www.w3.org/1999/xlink" content-type="arpha" xlink:type="simple">D0C940CF-7827-5149-84E5-885377890401</object-id><label>Figures 67, 68.</label><caption><p><italic><tp:taxon-name><tp:taxon-name-part taxon-name-part-type="genus" reg="Homidia">Homidia</tp:taxon-name-part><tp:taxon-name-part taxon-name-part-type="species" reg="linhaiensis">linhaiensis</tp:taxon-name-part></tp:taxon-name></italic><bold>67</bold> dorsal chaetotaxy of head <bold>68</bold> chaetotaxy of <abbrev xmlns:xlink="http://www.w3.org/1999/xlink" xlink:title="thoracic segment" id="ABBRID0E5VBG" xlink:type="simple">Th</abbrev>. II–III. Scale bars: 20 μm (<bold>67)</bold>; 50 μm (<bold>68</bold>).</p></caption><graphic xmlns:xlink="http://www.w3.org/1999/xlink" xlink:href="zookeys-1135-181_article-89373__-g017.jpg" position="float" orientation="portrait" xlink:type="simple" id="oo_782422.jpg"><uri content-type="original_file" xlink:type="simple">https://binary.pensoft.net/fig/782422</uri></graphic></fig><p><bold><italic>Thorax</italic>.</bold><abbrev xmlns:xlink="http://www.w3.org/1999/xlink" xlink:title="thoracic segment" id="ABBRID0ESWBG" xlink:type="simple">Th</abbrev>. II with four medio-medial (m1, m2, m2i, m2i2), four medio-sublateral (m4, m4i, m4p, m4pi), 33 posterior <abbrev xmlns:xlink="http://www.w3.org/1999/xlink" xlink:title="macrochaeta(e)" id="ABBRID0EWWBG" xlink:type="simple">mac</abbrev>. <abbrev xmlns:xlink="http://www.w3.org/1999/xlink" xlink:title="thoracic segment" id="ABBRID0E1WBG" xlink:type="simple">Th</abbrev>. III with 36–39 <abbrev xmlns:xlink="http://www.w3.org/1999/xlink" xlink:title="macrochaeta(e)" id="ABBRID0E5WBG" xlink:type="simple">mac</abbrev> and two <abbrev xmlns:xlink="http://www.w3.org/1999/xlink" xlink:title="specialised ordinary chaeta(e)" id="ABBRID0ECXBG" xlink:type="simple">sens</abbrev> (Fig. <xref ref-type="fig" rid="F17">68</xref>).</p><p><bold><italic>Abdomen</italic>.</bold> Range of <abbrev xmlns:xlink="http://www.w3.org/1999/xlink" xlink:title="abdominal segment" id="ABBRID0ERXBG" xlink:type="simple">Abd</abbrev>. IV length as 6.28–9.32× as dorsal axial length of <abbrev xmlns:xlink="http://www.w3.org/1999/xlink" xlink:title="abdominal segment" id="ABBRID0EVXBG" xlink:type="simple">Abd</abbrev>. III. <abbrev xmlns:xlink="http://www.w3.org/1999/xlink" xlink:title="abdominal segment" id="ABBRID0EZXBG" xlink:type="simple">Abd</abbrev>. I with 10 (a2, a3, a5, m2–5, m2i, m4i, m4p) <abbrev xmlns:xlink="http://www.w3.org/1999/xlink" xlink:title="macrochaeta(e)" id="ABBRID0E4XBG" xlink:type="simple">mac</abbrev>, <abbrev xmlns:xlink="http://www.w3.org/1999/xlink" xlink:title="specialised microchaeta(e)" id="ABBRID0EBYBG" xlink:type="simple">ms</abbrev> antero-internal to <abbrev xmlns:xlink="http://www.w3.org/1999/xlink" xlink:title="specialised ordinary chaeta(e)" id="ABBRID0EFYBG" xlink:type="simple">sens</abbrev>. <abbrev xmlns:xlink="http://www.w3.org/1999/xlink" xlink:title="abdominal segment" id="ABBRID0EJYBG" xlink:type="simple">Abd</abbrev>. II with six (a2, a3, m3, m3e, m3ea, m3ep) central, one (m5) lateral <abbrev xmlns:xlink="http://www.w3.org/1999/xlink" xlink:title="macrochaeta(e)" id="ABBRID0ENYBG" xlink:type="simple">mac</abbrev> and two <abbrev xmlns:xlink="http://www.w3.org/1999/xlink" xlink:title="specialised ordinary chaeta(e)" id="ABBRID0ERYBG" xlink:type="simple">sens</abbrev>. <abbrev xmlns:xlink="http://www.w3.org/1999/xlink" xlink:title="abdominal segment" id="ABBRID0EVYBG" xlink:type="simple">Abd</abbrev>. III with two (a2, m3) central and five (am6, pm6, m7a, p6, p7) lateral <abbrev xmlns:xlink="http://www.w3.org/1999/xlink" xlink:title="macrochaeta(e)" id="ABBRID0EZYBG" xlink:type="simple">mac</abbrev>, one <abbrev xmlns:xlink="http://www.w3.org/1999/xlink" xlink:title="specialised microchaeta(e)" id="ABBRID0E4YBG" xlink:type="simple">ms</abbrev> and two <abbrev xmlns:xlink="http://www.w3.org/1999/xlink" xlink:title="specialised ordinary chaeta(e)" id="ABBRID0EBZBG" xlink:type="simple">sens</abbrev>. <abbrev xmlns:xlink="http://www.w3.org/1999/xlink" xlink:title="abdominal segment" id="ABBRID0EFZBG" xlink:type="simple">Abd</abbrev>. IV anteriorly with 9–13 <abbrev xmlns:xlink="http://www.w3.org/1999/xlink" xlink:title="macrochaeta(e)" id="ABBRID0EJZBG" xlink:type="simple">mac</abbrev> arranged in irregular transverse row, A2 always present and anterior to transverse row; posteriorly with 10–16 central <abbrev xmlns:xlink="http://www.w3.org/1999/xlink" xlink:title="macrochaeta(e)" id="ABBRID0ENZBG" xlink:type="simple">mac</abbrev>, laterally with 23–27 <abbrev xmlns:xlink="http://www.w3.org/1999/xlink" xlink:title="macrochaeta(e)" id="ABBRID0ERZBG" xlink:type="simple">mac</abbrev> (Fig. <xref ref-type="fig" rid="F18">69</xref>). Anterior face of ventral tube with 24–28 ciliate chaetae, 3+3 of them as <abbrev xmlns:xlink="http://www.w3.org/1999/xlink" xlink:title="macrochaeta(e)" id="ABBRID0EZZBG" xlink:type="simple">mac</abbrev>, line connecting proximal (Pr) and external-distal (Ed) <abbrev xmlns:xlink="http://www.w3.org/1999/xlink" xlink:title="macrochaeta(e)" id="ABBRID0E4ZBG" xlink:type="simple">mac</abbrev> oblique to median furrow (Fig. <xref ref-type="fig" rid="F19">70</xref>); posterior face with four distal smooth and numerous ciliate chaetae (Fig. <xref ref-type="fig" rid="F19">71</xref>). Manubrial plaque dorsally with 14–17 ciliate chaetae and three pseudopores (Fig. <xref ref-type="fig" rid="F19">72</xref>); ventrally with 37 ciliate chaetae on each side (Fig. <xref ref-type="fig" rid="F19">73</xref>). Dens with 12–21 smooth inner spines (Fig. <xref ref-type="fig" rid="F19">74</xref>). Mucro bidentate with subapical tooth larger than apical one; tip of basal spine reaching apex of subapical tooth; distal smooth section of dens almost equal to than mucro in length (Fig. <xref ref-type="fig" rid="F19">75</xref>).</p><fig id="F18" position="float" orientation="portrait"><object-id xmlns:xlink="http://www.w3.org/1999/xlink" content-type="doi" xlink:type="simple">10.3897/zookeys.1135.89373.figure69</object-id><object-id xmlns:xlink="http://www.w3.org/1999/xlink" content-type="arpha" xlink:type="simple">EBC51433-507C-5903-8F88-5252621A2BFF</object-id><label>Figure 69.</label><caption><p>Chaetotaxy of <abbrev xmlns:xlink="http://www.w3.org/1999/xlink" xlink:title="abdominal segment" id="ABBRID0EB2BG" xlink:type="simple">Abd</abbrev>. IV of <italic><tp:taxon-name><tp:taxon-name-part taxon-name-part-type="genus" reg="Homidia">Homidia</tp:taxon-name-part><tp:taxon-name-part taxon-name-part-type="species" reg="linhaiensis">linhaiensis</tp:taxon-name-part></tp:taxon-name></italic>. Scale bar: 50 μm.</p></caption><graphic xmlns:xlink="http://www.w3.org/1999/xlink" xlink:href="zookeys-1135-181_article-89373__-g018.jpg" position="float" orientation="portrait" xlink:type="simple" id="oo_782423.jpg"><uri content-type="original_file" xlink:type="simple">https://binary.pensoft.net/fig/782423</uri></graphic></fig><fig id="F19" position="float" orientation="portrait"><object-id xmlns:xlink="http://www.w3.org/1999/xlink" content-type="doi" xlink:type="simple">10.3897/zookeys.1135.89373.figures70-75</object-id><object-id xmlns:xlink="http://www.w3.org/1999/xlink" content-type="arpha" xlink:type="simple">6A066C14-6673-59C8-A2D5-4FB98BF63278</object-id><label>Figures 70–75.</label><caption><p><italic><tp:taxon-name><tp:taxon-name-part taxon-name-part-type="genus" reg="Homidia">Homidia</tp:taxon-name-part><tp:taxon-name-part taxon-name-part-type="species" reg="linhaiensis">linhaiensis</tp:taxon-name-part></tp:taxon-name></italic><bold>70</bold> anterior face of ventral tube <bold>71</bold> posterior face of ventral tube <bold>72</bold> manubrial plaque <bold>73</bold> ventro-apical part of manubrium <bold>74</bold> proximal section of dens (circles also representing spines) <bold>75</bold> mucro. Scale bars: 20 μm.</p></caption><graphic xmlns:xlink="http://www.w3.org/1999/xlink" xlink:href="zookeys-1135-181_article-89373__-g019.jpg" position="float" orientation="portrait" xlink:type="simple" id="oo_782424.jpg"><uri content-type="original_file" xlink:type="simple">https://binary.pensoft.net/fig/782424</uri></graphic></fig></tp:treatment-sec><tp:treatment-sec sec-type="remarks" id="SECID0EZ3BG"><title>Remarks.</title><p>This species was first described from Zhejiang Province by <xref ref-type="bibr" rid="B17">Shi et al. (2009)</xref> and can be easily distinguished from other known species of the genus by two small blue spots on <abbrev xmlns:xlink="http://www.w3.org/1999/xlink" xlink:title="thoracic segment" id="ABBRID0ED4BG" xlink:type="simple">Th</abbrev>. III, five <abbrev xmlns:xlink="http://www.w3.org/1999/xlink" xlink:title="macrochaeta(e)" id="ABBRID0EH4BG" xlink:type="simple">mac</abbrev> on <abbrev xmlns:xlink="http://www.w3.org/1999/xlink" xlink:title="abdominal segment" id="ABBRID0EL4BG" xlink:type="simple">Abd</abbrev>. III laterally, presence of A2 on <abbrev xmlns:xlink="http://www.w3.org/1999/xlink" xlink:title="abdominal segment" id="ABBRID0EP4BG" xlink:type="simple">Abd</abbrev>. IV. The characters of our specimens agree well with the original description in chaetotaxy of body, labium, colour pattern, and other characters, but there are five smooth chaetae on posterior face of ventral tube from Zhejiang and four smooth chaetae from that from Jiangxi. In fact, the number of smooth chaetae on posterior face of ventral tube may varies intraspecifically from two to five in some species of the genus. Chaetotaxy of manubrial plaque is added here.</p></tp:treatment-sec><tp:treatment-sec sec-type="distribution" id="SECID0ET4BG"><title>Distribution.</title><p>China (Jiangxi, Zhejiang).</p></tp:treatment-sec><ref-list><ref id="B17"><mixed-citation xmlns:xlink="http://www.w3.org/1999/xlink" xlink:type="simple"><person-group><name name-style="western"><surname>Shi</surname><given-names>SD</given-names></name><name name-style="western"><surname>Pan</surname><given-names>ZX</given-names></name><name name-style="western"><surname>Qi</surname><given-names>X</given-names></name></person-group> (<year>2009</year>) <article-title>A new species of of the genus <italic><tp:taxon-name><tp:taxon-name-part taxon-name-part-type="genus">Homidia</tp:taxon-name-part></tp:taxon-name></italic> Börner, 1906 (<tp:taxon-name><tp:taxon-name-part taxon-name-part-type="order">Collembola</tp:taxon-name-part></tp:taxon-name>: <tp:taxon-name><tp:taxon-name-part taxon-name-part-type="family">Entomobryidae</tp:taxon-name-part></tp:taxon-name>) from East China.</article-title><source>Zootaxa</source><volume>2020</volume>(<issue>1</issue>): <fpage>63</fpage>–<lpage>68</lpage>. <ext-link xlink:type="simple" ext-link-type="doi" xlink:href="10.11646/zootaxa.2020.1.4">https://doi.org/10.11646/zootaxa.2020.1.4</ext-link></mixed-citation></ref></ref-list></tp:taxon-treatment>
