# Supplementary material for: ﻿Two new species and two new records of Homidia (Collembola, Entomobryidae) from China
Source: Zookeys. 2022 Dec 15;1135:181–212. doi: 10.3897/zookeys.1135.89373 (PMC9836649; doi:10.3897/zookeys.1135.89373)
Supplement: XML Treatment for Homidia socia [file zookeys.1135.89373-treatment4.xml]

<!DOCTYPE tp:taxon-treatment
  PUBLIC "-//TaxonX//DTD Taxonomic Treatment Publishing DTD v0 20100105//EN" "tax-treatment-NSO.dtd">
<tp:taxon-treatment xmlns:tp="http://www.plazi.org/taxpub"><tp:treatment-meta><kwd-group><label>Taxon classification</label><kwd>
              <named-content content-type="kingdom">Animalia</named-content>
            </kwd><kwd>
              <named-content content-type="order">Collembola</named-content>
            </kwd><kwd>
              <named-content content-type="family">Entomobryidae</named-content>
            </kwd></kwd-group><mixed-citation publication-type="journal"><person-group><name><surname>Jing</surname><given-names>Mei-dong</given-names></name><name><surname>Ma</surname><given-names>Yi-tong</given-names></name></person-group><article-title>﻿Two new species and two new records of <italic><tp:taxon-name><tp:taxon-name-part taxon-name-part-type="genus" reg="Homidia">Homidia</tp:taxon-name-part></tp:taxon-name></italic> (<tp:taxon-name><tp:taxon-name-part taxon-name-part-type="order">Collembola</tp:taxon-name-part></tp:taxon-name>, <tp:taxon-name><tp:taxon-name-part taxon-name-part-type="family">Entomobryidae</tp:taxon-name-part></tp:taxon-name>) from China</article-title><source>Zookeys</source><day>15</day><month>12</month><year>2022</year><volume>1135</volume><fpage>181</fpage><lpage>212</lpage><pub-id pub-id-type="doi">10.3897/zookeys.1135.89373</pub-id></mixed-citation></tp:treatment-meta><tp:nomenclature><label>﻿</label><tp:taxon-name>
            <object-id xmlns:xlink="http://www.w3.org/1999/xlink" content-type="arpha" xlink:type="simple">313CE085-0E01-5C0C-8ED4-1DED816B8A5E</object-id>
            <tp:taxon-name-part taxon-name-part-type="genus" reg="Homidia">Homidia</tp:taxon-name-part>
            <tp:taxon-name-part taxon-name-part-type="species" reg="socia">socia</tp:taxon-name-part>
          </tp:taxon-name><tp:taxon-authority>Denis, 1929</tp:taxon-authority><xref ref-type="fig" rid="F20">Figs 76</xref><xref ref-type="fig" rid="F21">, 77, 78</xref><xref ref-type="fig" rid="F22">, 79</xref><xref ref-type="fig" rid="F23">, 80</xref><xref ref-type="fig" rid="F24">, 81–86</xref><tp:nomenclature-citation-list><tp:nomenclature-citation><tp:taxon-name>
                <tp:taxon-name-part taxon-name-part-type="genus" reg="Homidia">Homidia</tp:taxon-name-part>
                <tp:taxon-name-part taxon-name-part-type="species" reg="socia">socia</tp:taxon-name-part>
              </tp:taxon-name><comment>Denis, 1929: 310.</comment></tp:nomenclature-citation></tp:nomenclature-citation-list></tp:nomenclature><tp:treatment-sec sec-type="Examined specimens" id="SECID0E56BG"><title>Examined specimens.</title><p>3♀ on slides, <bold>China</bold>, Jiangxi Province, Nanchang City, Xinjian District, Jiuxi, <named-content xmlns:xlink="http://www.w3.org/1999/xlink" content-type="dwc:verbatimCoordinates" xlink:type="simple"><named-content content-type="geo-json" specific-use="{&#34;type&#34;:&#34;Point&#34;,&#34;coordinates&#34;:[115.753056,28.798889]}" id="NCID0EKAAI" xlink:type="simple">28°47'56"N, 115°45'11"E</named-content></named-content>, 168 m <abbrev xmlns:xlink="http://www.w3.org/1999/xlink" xlink:title="above sea level" id="ABBRID0EPAAI" xlink:type="simple">asl</abbrev>, sample number 1243, collected by Y-T Ma, 12-XI-2020.</p></tp:treatment-sec><tp:treatment-sec sec-type="description" id="SECID0ETAAI"><title>Description.</title><p><bold><italic>Size</italic>.</bold> Body length up to 2.16 mm.</p><p><bold><italic>Colouration</italic>.</bold> Ground ground colour pale yellow. <abbrev xmlns:xlink="http://www.w3.org/1999/xlink" xlink:title="antennal segment" id="ABBRID0EFBAI" xlink:type="simple">Ant</abbrev>. I–IV with scattered blue pigment. Eye patches dark blue. A pair of longitudinal blue stripes present along lateral side of head to <abbrev xmlns:xlink="http://www.w3.org/1999/xlink" xlink:title="abdominal segment" id="ABBRID0EJBAI" xlink:type="simple">Abd</abbrev>. III. Medial longitudinal narrow stripe present from <abbrev xmlns:xlink="http://www.w3.org/1999/xlink" xlink:title="thoracic segment" id="ABBRID0ENBAI" xlink:type="simple">Th</abbrev>. II to <abbrev xmlns:xlink="http://www.w3.org/1999/xlink" xlink:title="abdominal segment" id="ABBRID0ERBAI" xlink:type="simple">Abd</abbrev>. III. <abbrev xmlns:xlink="http://www.w3.org/1999/xlink" xlink:title="abdominal segment" id="ABBRID0EVBAI" xlink:type="simple">Abd</abbrev>. V with blue pigment (Fig. <xref ref-type="fig" rid="F20">76</xref>).</p><fig id="F20" position="float" orientation="portrait"><object-id xmlns:xlink="http://www.w3.org/1999/xlink" content-type="doi" xlink:type="simple">10.3897/zookeys.1135.89373.figure76</object-id><object-id xmlns:xlink="http://www.w3.org/1999/xlink" content-type="arpha" xlink:type="simple">CEEC8FF6-F5F5-5FBB-9B93-5AEBC099FCC2</object-id><label>Figure 76.</label><caption><p>Habitus of <italic><tp:taxon-name><tp:taxon-name-part taxon-name-part-type="genus" reg="Homidia">Homidia</tp:taxon-name-part><tp:taxon-name-part taxon-name-part-type="species" reg="socia">socia</tp:taxon-name-part></tp:taxon-name></italic> Scale bar: 500 μm.</p></caption><graphic xmlns:xlink="http://www.w3.org/1999/xlink" xlink:href="zookeys-1135-181_article-89373__-g020.jpg" position="float" orientation="portrait" xlink:type="simple" id="oo_782425.jpg"><uri content-type="original_file" xlink:type="simple">https://binary.pensoft.net/fig/782425</uri></graphic></fig><p><bold><italic>Head</italic>.</bold> Antenna 0.52–0.66× body length; antennal segment ratio I: II: III: IV = 1: 1.28–1.40: 1.00–1.20: 1.67–2.11. Eyes 8 + 8, G and H smaller than others, interocular chaetae with p, r, and t. Dorsal cephalic chaetotaxy with three antennal (A), three ocellar (O) and five sutural (S) <abbrev xmlns:xlink="http://www.w3.org/1999/xlink" xlink:title="macrochaeta(e)" id="ABBRID0E3CAI" xlink:type="simple">mac</abbrev> (Fig. <xref ref-type="fig" rid="F21">77</xref>). Chaetal formula of labial base as MREL1L2, all ciliate, R/M as 0.67–0.72.</p><fig id="F21" position="float" orientation="portrait"><object-id xmlns:xlink="http://www.w3.org/1999/xlink" content-type="doi" xlink:type="simple">10.3897/zookeys.1135.89373.figures77-78</object-id><object-id xmlns:xlink="http://www.w3.org/1999/xlink" content-type="arpha" xlink:type="simple">D42CAA2B-A0A6-5267-BA16-611E0F179008</object-id><label>Figures 77, 78.</label><caption><p><italic><tp:taxon-name><tp:taxon-name-part taxon-name-part-type="genus" reg="Homidia">Homidia</tp:taxon-name-part><tp:taxon-name-part taxon-name-part-type="species" reg="socia">socia</tp:taxon-name-part></tp:taxon-name></italic><bold>77</bold> dorsal chaetotaxy of head <bold>78</bold> chaetotaxy of <abbrev xmlns:xlink="http://www.w3.org/1999/xlink" xlink:title="thoracic segment" id="ABBRID0E2DAI" xlink:type="simple">Th</abbrev>. II–III. Scale bars: 20 μm (<bold>77</bold>); 50 μm (<bold>78</bold>).</p></caption><graphic xmlns:xlink="http://www.w3.org/1999/xlink" xlink:href="zookeys-1135-181_article-89373__-g021.jpg" position="float" orientation="portrait" xlink:type="simple" id="oo_782426.jpg"><uri content-type="original_file" xlink:type="simple">https://binary.pensoft.net/fig/782426</uri></graphic></fig><p><bold><italic>Thorax</italic>.</bold><abbrev xmlns:xlink="http://www.w3.org/1999/xlink" xlink:title="thoracic segment" id="ABBRID0EPEAI" xlink:type="simple">Th</abbrev>. II with four medio-medial (m1, m2, m2i, m2i2), three medio-sublateral (m4, m4i, m4p), 30–33 (24) posterior <abbrev xmlns:xlink="http://www.w3.org/1999/xlink" xlink:title="macrochaeta(e)" id="ABBRID0ETEAI" xlink:type="simple">mac</abbrev>. <abbrev xmlns:xlink="http://www.w3.org/1999/xlink" xlink:title="thoracic segment" id="ABBRID0EXEAI" xlink:type="simple">Th</abbrev>. III with 41–45 <abbrev xmlns:xlink="http://www.w3.org/1999/xlink" xlink:title="macrochaeta(e)" id="ABBRID0E2EAI" xlink:type="simple">mac</abbrev> and two <abbrev xmlns:xlink="http://www.w3.org/1999/xlink" xlink:title="specialised ordinary chaeta(e)" id="ABBRID0E6EAI" xlink:type="simple">sens</abbrev> (Fig. <xref ref-type="fig" rid="F21">78</xref>). Pseudopores on coxa I–III as 2, 3, 2, respectively; coxal macrochaetal formula as 3/4+3, 3/4+2. Trochanteral organ with 39 smooth chaetae. Tenent hairs clavate and almost equal to inner edge of unguis. Unguis with four inner teeth, basal pair located at 0.38–0.45 distance from base of inner edge of unguis, distal unpaired teeth at 0.65–0.67 and 0.80–0.85 distance from base; unguiculus lanceolate, outer edge slightly serrate.</p><p><bold><italic>Abdomen</italic>.</bold> Range of <abbrev xmlns:xlink="http://www.w3.org/1999/xlink" xlink:title="abdominal segment" id="ABBRID0EOFAI" xlink:type="simple">Abd</abbrev>. IV length as 6.25–10.12× as dorsal axial length of <abbrev xmlns:xlink="http://www.w3.org/1999/xlink" xlink:title="abdominal segment" id="ABBRID0ESFAI" xlink:type="simple">Abd</abbrev>. III. <abbrev xmlns:xlink="http://www.w3.org/1999/xlink" xlink:title="abdominal segment" id="ABBRID0EWFAI" xlink:type="simple">Abd</abbrev>. I with 10 (a2, a3, a5, a5i, m2–5, m2i, m4i, m4p) <abbrev xmlns:xlink="http://www.w3.org/1999/xlink" xlink:title="macrochaeta(e)" id="ABBRID0E1FAI" xlink:type="simple">mac</abbrev>, <abbrev xmlns:xlink="http://www.w3.org/1999/xlink" xlink:title="specialised microchaeta(e)" id="ABBRID0E5FAI" xlink:type="simple">ms</abbrev> antero-external to <abbrev xmlns:xlink="http://www.w3.org/1999/xlink" xlink:title="specialised ordinary chaeta(e)" id="ABBRID0ECGAI" xlink:type="simple">sens</abbrev>. <abbrev xmlns:xlink="http://www.w3.org/1999/xlink" xlink:title="abdominal segment" id="ABBRID0EGGAI" xlink:type="simple">Abd</abbrev>. II with six (a2, a3, m3, m3e, m3ea, m3ep) central, one (m5) lateral <abbrev xmlns:xlink="http://www.w3.org/1999/xlink" xlink:title="macrochaeta(e)" id="ABBRID0EKGAI" xlink:type="simple">mac</abbrev>, and two <abbrev xmlns:xlink="http://www.w3.org/1999/xlink" xlink:title="specialised ordinary chaeta(e)" id="ABBRID0EOGAI" xlink:type="simple">sens</abbrev>. <abbrev xmlns:xlink="http://www.w3.org/1999/xlink" xlink:title="abdominal segment" id="ABBRID0ESGAI" xlink:type="simple">Abd</abbrev>. III with two or three (a2, m3, a3 sometimes absent) central and four (am6, pm6, m7a, p6) lateral <abbrev xmlns:xlink="http://www.w3.org/1999/xlink" xlink:title="macrochaeta(e)" id="ABBRID0EWGAI" xlink:type="simple">mac</abbrev>, one <abbrev xmlns:xlink="http://www.w3.org/1999/xlink" xlink:title="specialised microchaeta(e)" id="ABBRID0E1GAI" xlink:type="simple">ms</abbrev>, and two <abbrev xmlns:xlink="http://www.w3.org/1999/xlink" xlink:title="specialised ordinary chaeta(e)" id="ABBRID0E5GAI" xlink:type="simple">sens</abbrev> (Fig. <xref ref-type="fig" rid="F22">79</xref>). <abbrev xmlns:xlink="http://www.w3.org/1999/xlink" xlink:title="abdominal segment" id="ABBRID0EGHAI" xlink:type="simple">Abd</abbrev>. IV anteriorly with eight or nine <abbrev xmlns:xlink="http://www.w3.org/1999/xlink" xlink:title="macrochaeta(e)" id="ABBRID0EKHAI" xlink:type="simple">mac</abbrev> arranged in irregular transverse row, A2 always present and anterior to transverse row; posteriorly with 6–10 central <abbrev xmlns:xlink="http://www.w3.org/1999/xlink" xlink:title="macrochaeta(e)" id="ABBRID0EOHAI" xlink:type="simple">mac</abbrev>; laterally with 18–22 <abbrev xmlns:xlink="http://www.w3.org/1999/xlink" xlink:title="macrochaeta(e)" id="ABBRID0ESHAI" xlink:type="simple">mac</abbrev> (Fig. <xref ref-type="fig" rid="F23">80</xref>). Anterior face of ventral tube with 39 ciliate chaetae, 3+3 of them as <abbrev xmlns:xlink="http://www.w3.org/1999/xlink" xlink:title="macrochaeta(e)" id="ABBRID0E1HAI" xlink:type="simple">mac</abbrev>, line connecting proximal (Pr) and external-distal (Ed) <abbrev xmlns:xlink="http://www.w3.org/1999/xlink" xlink:title="macrochaeta(e)" id="ABBRID0E5HAI" xlink:type="simple">mac</abbrev> oblique to median furrow (Fig. <xref ref-type="fig" rid="F24">81</xref>); posterior face with two distal smooth and numerous ciliate chaetae; lateral flap with six smooth and 24 ciliate chaetae (Fig. <xref ref-type="fig" rid="F24">82</xref>). Manubrial plaque dorsally with 11–14 ciliate chaetae and three pseudopores (Fig. <xref ref-type="fig" rid="F24">83</xref>); ventrally with 26 ciliate chaetae on each side (Fig. <xref ref-type="fig" rid="F24">84</xref>). Dens with 15 smooth inner spines (Fig. <xref ref-type="fig" rid="F24">85</xref>). Mucro bidentate with subapical tooth larger than apical one; tip of basal spine reaching apex of subapical tooth; distal smooth section of dens shorter than mucro in length (Fig. <xref ref-type="fig" rid="F24">86</xref>).</p><fig id="F22" position="float" orientation="portrait"><object-id xmlns:xlink="http://www.w3.org/1999/xlink" content-type="doi" xlink:type="simple">10.3897/zookeys.1135.89373.figure79</object-id><object-id xmlns:xlink="http://www.w3.org/1999/xlink" content-type="arpha" xlink:type="simple">C99FE932-DF22-5888-959F-6E22954D3C53</object-id><label>Figure 79.</label><caption><p>Chaetotaxy of <abbrev xmlns:xlink="http://www.w3.org/1999/xlink" xlink:title="abdominal segment" id="ABBRID0ECJAI" xlink:type="simple">Abd</abbrev>. I–III of <italic><tp:taxon-name><tp:taxon-name-part taxon-name-part-type="genus" reg="Homidia">Homidia</tp:taxon-name-part><tp:taxon-name-part taxon-name-part-type="species" reg="socia">socia</tp:taxon-name-part></tp:taxon-name></italic>. Scale bar: 50 μm.</p></caption><graphic xmlns:xlink="http://www.w3.org/1999/xlink" xlink:href="zookeys-1135-181_article-89373__-g022.jpg" position="float" orientation="portrait" xlink:type="simple" id="oo_782427.jpg"><uri content-type="original_file" xlink:type="simple">https://binary.pensoft.net/fig/782427</uri></graphic></fig><fig id="F23" position="float" orientation="portrait"><object-id xmlns:xlink="http://www.w3.org/1999/xlink" content-type="doi" xlink:type="simple">10.3897/zookeys.1135.89373.figure80</object-id><object-id xmlns:xlink="http://www.w3.org/1999/xlink" content-type="arpha" xlink:type="simple">41FFFD29-F8C7-5B09-9C20-3D5B7F8DC231</object-id><label>Figure 80.</label><caption><p>Chaetotaxy of <abbrev xmlns:xlink="http://www.w3.org/1999/xlink" xlink:title="abdominal segment" id="ABBRID0E5JAI" xlink:type="simple">Abd</abbrev>. IV of <italic><tp:taxon-name><tp:taxon-name-part taxon-name-part-type="genus" reg="Homidia">Homidia</tp:taxon-name-part><tp:taxon-name-part taxon-name-part-type="species" reg="socia">socia</tp:taxon-name-part></tp:taxon-name></italic>. Scale bar: 50 μm.</p></caption><graphic xmlns:xlink="http://www.w3.org/1999/xlink" xlink:href="zookeys-1135-181_article-89373__-g023.jpg" position="float" orientation="portrait" xlink:type="simple" id="oo_782428.jpg"><uri content-type="original_file" xlink:type="simple">https://binary.pensoft.net/fig/782428</uri></graphic></fig><fig id="F24" position="float" orientation="portrait"><object-id xmlns:xlink="http://www.w3.org/1999/xlink" content-type="doi" xlink:type="simple">10.3897/zookeys.1135.89373.figures81-86</object-id><object-id xmlns:xlink="http://www.w3.org/1999/xlink" content-type="arpha" xlink:type="simple">0FE066D2-0081-5945-B6A7-01B3E733FEE1</object-id><label>Figures 81–86.</label><caption><p><italic><tp:taxon-name><tp:taxon-name-part taxon-name-part-type="genus" reg="Homidia">Homidia</tp:taxon-name-part><tp:taxon-name-part taxon-name-part-type="species" reg="socia">socia</tp:taxon-name-part></tp:taxon-name></italic><bold>81</bold> anterior face of ventral tube <bold>82</bold> posterior face and lateral flap of ventral tube <bold>83</bold> manubrial plaque <bold>84</bold> ventro-apical part of manubrium <bold>85</bold> proximal section of dens (circles also representing spines) <bold>86</bold> mucro. Scale bars: 20 μm.</p></caption><graphic xmlns:xlink="http://www.w3.org/1999/xlink" xlink:href="zookeys-1135-181_article-89373__-g024.jpg" position="float" orientation="portrait" xlink:type="simple" id="oo_782429.jpg"><uri content-type="original_file" xlink:type="simple">https://binary.pensoft.net/fig/782429</uri></graphic></fig></tp:treatment-sec><tp:treatment-sec sec-type="ecology" id="SECID0EXLAI"><title>Ecology.</title><p>In the litter of leaves of <italic><tp:taxon-name><tp:taxon-name-part taxon-name-part-type="genus" reg="Phyllostachys">Phyllostachys</tp:taxon-name-part><tp:taxon-name-part taxon-name-part-type="species" reg="edulis">edulis</tp:taxon-name-part></tp:taxon-name></italic>.</p></tp:treatment-sec><tp:treatment-sec sec-type="remarks" id="SECID0EIMAI"><title>Remarks.</title><p>This species was first described from Fujian Province, China by <xref ref-type="bibr" rid="B6">Denis (1929)</xref>, mainly based on its colour pattern with three longitudinal stripes on dorsal side. <xref ref-type="bibr" rid="B22">Yosii (1942)</xref>, <xref ref-type="bibr" rid="B18">Stach (1965)</xref>, <xref ref-type="bibr" rid="B11">Lee and Park (1989)</xref>, and <xref ref-type="bibr" rid="B4">Chiristiansen and Bellinger (1980</xref>, <xref ref-type="bibr" rid="B5">1992</xref>) reported it from Japan, Vietnam, Taiwan (China), and USA, respectively, and their descriptions were relatively simple. <xref ref-type="bibr" rid="B9">Jordana (2012)</xref> also reported it based on Vietnamese and Japanese specimens that corresponded in colour pattern to <tp:taxon-name><tp:taxon-name-part taxon-name-part-type="genus" reg="Homidia">H.</tp:taxon-name-part><tp:taxon-name-part taxon-name-part-type="species" reg="socia">socia</tp:taxon-name-part><tp:taxon-name-part taxon-name-part-type="infraspecific-rank">forma</tp:taxon-name-part><tp:taxon-name-part taxon-name-part-type="form" reg="flava">flava</tp:taxon-name-part></tp:taxon-name> Yosii, 1953 from Japan. In this work, several characters not previously mentioned are added, such as the chaetotaxy of the head, ventral tube, and manubrial plaque. Differences exist between the specimens collected from Jiangxi Province and other authors’ previous descriptions that are listed in Table <xref ref-type="table" rid="T4">4</xref>. Our specimens, with 15 spines on dens, are similar to those examined by <xref ref-type="bibr" rid="B9">Jordana (2012)</xref> which had 14 spines. Up to 30 spines were given by <xref ref-type="bibr" rid="B6">Denis (1929)</xref> for the type specimens of large size from Fujian. These specimens or specimens from the type locality will therefore need to be redescribed to confirm the assignment of our specimens as well as those described by <xref ref-type="bibr" rid="B9">Jordana (2012)</xref> to <italic><tp:taxon-name><tp:taxon-name-part taxon-name-part-type="genus" reg="Homidia">H.</tp:taxon-name-part><tp:taxon-name-part taxon-name-part-type="species" reg="socia">socia</tp:taxon-name-part></tp:taxon-name></italic>.</p><table-wrap id="T4" position="float" orientation="portrait"><label>Table 4.</label><caption><p>Comparison of <italic><tp:taxon-name><tp:taxon-name-part taxon-name-part-type="genus" reg="Homidia">H.</tp:taxon-name-part><tp:taxon-name-part taxon-name-part-type="species" reg="socia">socia</tp:taxon-name-part></tp:taxon-name></italic> between different descriptions.</p></caption><table id="TID0EUMBI" rules="all"><tbody><tr><th rowspan="1" colspan="1">Characters</th><th rowspan="1" colspan="1">This work</th><th rowspan="1" colspan="1">
                    <xref ref-type="bibr" rid="B6">Denis (1929)</xref>
                  </th><th rowspan="1" colspan="1"><xref ref-type="bibr" rid="B4">Christiansen and Bellinger (1980</xref>, <xref ref-type="bibr" rid="B5">1992</xref>)</th><th rowspan="1" colspan="1">
                    <xref ref-type="bibr" rid="B18">Stach (1965)</xref>
                  </th><th rowspan="1" colspan="1">
                    <xref ref-type="bibr" rid="B9">Jordana (2012)</xref>
                  </th></tr><tr><td rowspan="1" colspan="1">Chaetal formula of labial base</td><td rowspan="1" colspan="1">MREL<sub>1</sub>L<sub>2</sub></td><td rowspan="1" colspan="1">unknown</td><td rowspan="1" colspan="1">MREL<sub>1</sub>L<sub>2</sub></td><td rowspan="1" colspan="1">unknown</td><td rowspan="1" colspan="1">unknown</td></tr><tr><td rowspan="1" colspan="1">Mac on <abbrev xmlns:xlink="http://www.w3.org/1999/xlink" xlink:title="abdominal segment" id="ABBRID0EZRAI" xlink:type="simple">Abd</abbrev>. I</td><td rowspan="1" colspan="1">10</td><td rowspan="1" colspan="1">unknown</td><td rowspan="1" colspan="1">11 or 15</td><td rowspan="1" colspan="1">9</td><td rowspan="1" colspan="1">unknown</td></tr><tr><td rowspan="1" colspan="1">Central <abbrev xmlns:xlink="http://www.w3.org/1999/xlink" xlink:title="macrochaeta(e)" id="ABBRID0ERSAI" xlink:type="simple">mac</abbrev> on <abbrev xmlns:xlink="http://www.w3.org/1999/xlink" xlink:title="abdominal segment" id="ABBRID0EVSAI" xlink:type="simple">Abd</abbrev>. II</td><td rowspan="1" colspan="1">6</td><td rowspan="1" colspan="1">unknown</td><td rowspan="1" colspan="1">5–6</td><td rowspan="1" colspan="1">6</td><td rowspan="1" colspan="1">6</td></tr><tr><td rowspan="1" colspan="1">Central <abbrev xmlns:xlink="http://www.w3.org/1999/xlink" xlink:title="macrochaeta(e)" id="ABBRID0ENTAI" xlink:type="simple">mac</abbrev> on <abbrev xmlns:xlink="http://www.w3.org/1999/xlink" xlink:title="abdominal segment" id="ABBRID0ERTAI" xlink:type="simple">Abd</abbrev>. III</td><td rowspan="1" colspan="1">2–3</td><td rowspan="1" colspan="1">unknown</td><td rowspan="1" colspan="1">3</td><td rowspan="1" colspan="1">3</td><td rowspan="1" colspan="1">3</td></tr><tr><td rowspan="1" colspan="1">Mac A2 on <abbrev xmlns:xlink="http://www.w3.org/1999/xlink" xlink:title="abdominal segment" id="ABBRID0EJUAI" xlink:type="simple">Abd</abbrev>. IV</td><td rowspan="1" colspan="1">present</td><td rowspan="1" colspan="1">unknown</td><td rowspan="1" colspan="1">present</td><td rowspan="1" colspan="1">unknown</td><td rowspan="1" colspan="1">present</td></tr><tr><td rowspan="1" colspan="1">Mac of transverse row on <abbrev xmlns:xlink="http://www.w3.org/1999/xlink" xlink:title="abdominal segment" id="ABBRID0EBVAI" xlink:type="simple">Abd</abbrev>. IV</td><td rowspan="1" colspan="1">8–9</td><td rowspan="1" colspan="1">unknown</td><td rowspan="1" colspan="1">8</td><td rowspan="1" colspan="1">8</td><td rowspan="1" colspan="1">7</td></tr><tr><td rowspan="1" colspan="1">Centro-posterior <abbrev xmlns:xlink="http://www.w3.org/1999/xlink" xlink:title="macrochaeta(e)" id="ABBRID0EZVAI" xlink:type="simple">mac</abbrev> on <abbrev xmlns:xlink="http://www.w3.org/1999/xlink" xlink:title="abdominal segment" id="ABBRID0E4VAI" xlink:type="simple">Abd</abbrev>. IV</td><td rowspan="1" colspan="1">6–10</td><td rowspan="1" colspan="1">unknown</td><td rowspan="1" colspan="1">5</td><td rowspan="1" colspan="1">8</td><td rowspan="1" colspan="1">5</td></tr><tr><td rowspan="1" colspan="1">Dental spines</td><td rowspan="1" colspan="1">15</td><td rowspan="1" colspan="1">up to 30</td><td rowspan="1" colspan="1">&lt;20</td><td rowspan="1" colspan="1">7 or 11</td><td rowspan="1" colspan="1">14*</td></tr></tbody></table><table-wrap-foot><fn><p>* <xref ref-type="bibr" rid="B9">Jordana (2012)</xref> gave 14 spines on dens on the specimens of Vietnam and Japan he examined, and 14–30 spines in the species redescription that included the values given by <xref ref-type="bibr" rid="B6">Denis (1929)</xref> in the original description.</p></fn></table-wrap-foot></table-wrap></tp:treatment-sec><tp:treatment-sec sec-type="distribution" id="SECID0EPXAI"><title>Distribution.</title><p>Japan, USA, Vietnam, and China (Anhui, Fujian, Guangxi, Jiangsu, Jiangxi, Taiwan, Zhejiang).</p></tp:treatment-sec><ref-list><ref id="B6"><mixed-citation xmlns:xlink="http://www.w3.org/1999/xlink" xlink:type="simple"><person-group><name name-style="western"><surname>Denis</surname><given-names>JR</given-names></name></person-group> (<year>1929</year>) <article-title>Notes sur les collemboles récoltés dans ses voyages par le Prof. F. Silvestri. I. Seconde note sur les collemboles d’Extrême-Orient.</article-title><source>Bolletino di Zoologia Generale e Agricola Portici</source><volume>22</volume>: <fpage>305</fpage>–<lpage>320</lpage>.</mixed-citation></ref><ref id="B22"><mixed-citation xmlns:xlink="http://www.w3.org/1999/xlink" xlink:type="simple"><person-group><name name-style="western"><surname>Yosii</surname><given-names>R</given-names></name></person-group> (<year>1942</year>) <article-title>Japanische Entomobryinen (Ins., Collemb.).</article-title><source>Archiv für Naturgeschichte</source><volume>10</volume>(<issue>4</issue>): <fpage>476</fpage>–<lpage>495</lpage>.</mixed-citation></ref><ref id="B18"><mixed-citation xmlns:xlink="http://www.w3.org/1999/xlink" xlink:type="simple"><person-group><name name-style="western"><surname>Stach</surname><given-names>J</given-names></name></person-group> (<year>1965</year>) <article-title>On some <tp:taxon-name><tp:taxon-name-part taxon-name-part-type="order">Collembola</tp:taxon-name-part></tp:taxon-name> of North Vietnam.</article-title><source>Acta Zoologica Cracoviensia</source><volume>30</volume>(<issue>4</issue>): <fpage>345</fpage>–<lpage>372</lpage>.</mixed-citation></ref><ref id="B11"><mixed-citation xmlns:xlink="http://www.w3.org/1999/xlink" xlink:type="simple"><person-group><name name-style="western"><surname>Lee</surname><given-names>BH</given-names></name><name name-style="western"><surname>Park</surname><given-names>KH</given-names></name></person-group> (<year>1989</year>) <article-title>Systematic studies on Chinese <tp:taxon-name><tp:taxon-name-part taxon-name-part-type="order">Collembola</tp:taxon-name-part></tp:taxon-name> (<tp:taxon-name><tp:taxon-name-part taxon-name-part-type="class">Insecta</tp:taxon-name-part></tp:taxon-name>), 1. Four new species and three new records of <tp:taxon-name><tp:taxon-name-part taxon-name-part-type="family">Entomobryidae</tp:taxon-name-part></tp:taxon-name> from Taiwan.</article-title><source>Chinese Journal of Entomology</source><volume>9</volume>(<issue>2</issue>): <fpage>263</fpage>–<lpage>282</lpage>.</mixed-citation></ref><ref id="B4"><mixed-citation xmlns:xlink="http://www.w3.org/1999/xlink" xlink:type="simple"><person-group><name name-style="western"><surname>Chiristiansen</surname><given-names>K</given-names></name><name name-style="western"><surname>Bellinger</surname><given-names>P</given-names></name></person-group> (<year>1980</year>) The <tp:taxon-name><tp:taxon-name-part taxon-name-part-type="order">Collembola</tp:taxon-name-part></tp:taxon-name> of North America North of the Rio Grande. Part 3 Family <tp:taxon-name><tp:taxon-name-part taxon-name-part-type="family">Entomobryidae</tp:taxon-name-part></tp:taxon-name>. Grinnell College, Iowa 785–1041.</mixed-citation></ref><ref id="B5"><mixed-citation xmlns:xlink="http://www.w3.org/1999/xlink" xlink:type="simple"><person-group><name name-style="western"><surname>Chiristiansen</surname><given-names>K</given-names></name><name name-style="western"><surname>Bellinger</surname><given-names>P</given-names></name></person-group> (<year>1992</year>) Insects of Hawaii: volume 15: <tp:taxon-name><tp:taxon-name-part taxon-name-part-type="order">Collembola</tp:taxon-name-part></tp:taxon-name>, University of Hawaii Press, Honolulu, 445 pp.</mixed-citation></ref><ref id="B9"><mixed-citation xmlns:xlink="http://www.w3.org/1999/xlink" xlink:type="simple"><person-group><name name-style="western"><surname>Jordana</surname><given-names>R</given-names></name></person-group> (<year>2012</year>) <article-title><tp:taxon-name><tp:taxon-name-part taxon-name-part-type="subfamily">Capbryinae</tp:taxon-name-part></tp:taxon-name> and <tp:taxon-name><tp:taxon-name-part taxon-name-part-type="tribe">Entomobryini</tp:taxon-name-part></tp:taxon-name>. In: Synopses on palearctic <tp:taxon-name><tp:taxon-name-part taxon-name-part-type="order">Collembola</tp:taxon-name-part></tp:taxon-name>.</article-title><source>Soil Organisms</source><volume>84</volume>(<issue>1</issue>): <fpage>1</fpage>–<lpage>391</lpage>.</mixed-citation></ref></ref-list></tp:taxon-treatment>
